# Supplementary material for: Survival in Cytologically Proven Node-Positive Breast Cancer Patients with Nodal Pathological Complete Response after Neoadjuvant Chemotherapy
Source: Cancers (Basel). 2020 Sep 15;12(9):2633. doi: 10.3390/cancers12092633 (PMC7564641; doi:10.3390/cancers12092633)
Supplement: Supplementary file 1 [file cancers-12-02633-s001.zip]

Archive with 1 entries (1 files):
- Supplementary Material inari ueno revise2.xlsx
