# Supplementary material for: Survival in Cytologically Proven Node-Positive Breast Cancer Patients with Nodal Pathological Complete Response after Neoadjuvant Chemotherapy
Source: Cancers (Basel). 2020 Sep 15;12(9):2633. doi: 10.3390/cancers12092633 (PMC7564641; doi:10.3390/cancers12092633)
Supplement: Supplementary file 1 [file cancers-12-02633-s001.zip › Supplementary Material inari ueno revise2.xlsx]

## Sheet: Table S1 
Table S1. The data of patients with cytologically proven node-positive breast cancer after NAC
axillary pCR 0 residual 1	age	menopausal status pre0 post1	cT	cN	Stage 2 or 3	chemo	rejimen	HER	NG	Bp0 Bt1	ET	RT	ER status	HER2 status	yｐN	ly	breast pCR3 non１	alive0 death1	optime	Confirmation survival	OS	distant rec or death1	optime	Recurrence confirmation	DDFS
1	43	0	3	2	3	1	AT	0	1	1	1	0	1	0	1	1	1	1	2007-01-09	2010-07-27	42	1	2007-01-09	2008-03-21	14
0	58	1	4	3	3	1	AT	0	3	1	0	1	0	3	0	0	1	0	2007-01-09	2013-10-07	80	0	2007-01-09	2013-10-07	80
1	52	1	4	3	3	1	AT	0	2	1	1	1	1	0	1	0	1	1	2007-01-16	2007-08-22	7	1	2007-01-16	2007-03-20	2
1	43	0	4	3	3	1	AT	0	99	1	1	1	0	0	1	1	1	1	2007-01-17	2008-08-01	18	1	2007-01-17	2007-07-23	6
0	49	1	2	3	3	1	AT	0	1	1	1	1	1	0	0	0	1	0	2007-02-01	2014-08-06	90	0	2007-02-01	2014-08-06	90
1	52	1	2	3	3	1	AT	0	1	1	1	1	1	0	1	1	1	0	2007-02-05	2014-11-05	93	0	2007-02-05	2014-11-05	93
1	39	0	2	1	2	1	AT	0	1	1	1	1	1	0	1	0	1	0	2007-02-06	2015-08-28	102	1	2007-02-06	2009-08-21	30
1	52	1	2	1	2	1	AT	0	1	1	1	1	1	0	1	0	1	0	2007-02-08	2017-02-23	120	0	2007-02-08	2017-02-23	120
1	35	0	3	1	3	1	AT	0	1	1	1	1	0	0	1	1	1	0	2007-02-08	2015-10-14	104	0	2007-02-08	2015-10-14	104
1	44	0	4	1	3	1	AT	0	1	1	1	0	1	0	1	0	1	0	2007-02-13	2015-08-12	101	1	2007-02-13	2014-11-17	93
1	42	1	2	1	2	1	AT	0	1	0	1	1	1	0	1	0	1	0	2007-02-15	2014-07-31	89	0	2007-02-15	2014-07-31	89
1	69	1	2	3	3	1	AT	0	3	1	0	1	0	0	1	0	1	1	2007-02-19	2008-10-05	19	1	2007-02-19	2007-03-31	1
0	57	1	4	3	3	1	AT	1	3	1	0	1	0	3	0	0	3	0	2007-02-26	2014-03-06	84	0	2007-02-26	2014-03-06	84
1	37	0	1	1	2	1	AT	0	1	1	1	1	1	0	1	1	1	0	2007-02-26	2014-02-27	84	0	2007-02-26	2014-02-27	84
1	55	1	2	1	2	1	AT	0	1	1	1	0	1	0	1	0	1	0	2007-02-27	2014-06-18	87	0	2007-02-27	2014-06-18	87
1	56	1	1	1	2	1	AT	0	1	0	1	1	99	99	1	0	1	0	2007-02-28	2014-12-09	93	0	2007-02-28	2014-12-09	93
1	63	1	2	1	2	1	AT	0	99	0	1	0	1	99	1	0	1	0	2007-03-06	2014-09-10	90	0	2007-03-06	2014-09-10	90
1	43	0	2	1	2	1	AT	0	3	1	1	1	1	0	1	1	1	0	2007-03-13	2013-10-23	79	0	2007-03-13	2013-10-23	79
1	39	0	3	1	3	1	AT	0	1	1	1	1	1	0	1	1	1	0	2007-03-19	2013-09-27	78	0	2007-03-19	2013-09-27	78
1	49	0	2	1	2	1	AT	1	2	1	0	0	0	3	1	0	1	0	2007-03-19	2013-02-22	71	1	2007-03-19	2009-10-08	30
1	65	1	4	1	3	1	A	1	2	1	0	0	0	3	1	0	1	0	2007-03-19	2014-03-20	84	0	2007-03-19	2014-03-20	84
0	63	1	1	1	2	1	AT	0	99	1	0	0	0	0	0	0	3	0	2007-03-22	2013-09-24	78	0	2007-03-22	2013-09-24	78
1	55	1	2	3	3	1	AT	0	1	1	1	1	0	0	1	0	1	1	2007-03-26	2010-03-19	35	1	2007-03-26	2009-11-04	31
0	25	0	3	1	3	1	AT	0	99	1	1	1	1	0	0	1	1	0	2007-03-30	2015-06-04	98	0	2007-03-30	2015-06-04	98
0	42	0	2	1	2	1	A	0	1	1	1	0	1	0	0	1	1	0	2007-03-30	2014-01-10	81	0	2007-03-30	2014-01-10	81
1	46	0	2	1	2	1	AT	1	3	1	0	1	0	3	1	0	1	0	2007-04-04	2013-04-09	72	0	2007-04-04	2013-04-09	72
1	64	1	2	1	2	1	AT	0	1	0	1	1	1	0	1	1	1	0	2007-04-05	2014-10-15	90	0	2007-04-05	2014-10-15	90
1	60	1	3	1	3	1	AT	0	1	1	1	1	1	0	1	1	1	1	2007-04-10	2014-07-03	86	1	2007-04-10	2013-02-07	69
1	49	0	2	1	2	1	AT	0	1	0	1	1	1	0	1	0	1	1	2007-04-11	2010-02-02	33	1	2007-04-11	2008-04-15	12
1	32	0	3	3	3	1	AT	0	2	1	1	1	1	0	1	1	1	0	2007-04-16	2015-10-07	101	0	2007-04-16	2015-10-07	101
0	36	0	2	1	2	1	AT	1	99	1	1	0	99	99	0	1	1	0	2007-04-24	2014-07-15	86	0	2007-04-24	2014-07-15	86
1	61	1	2	1	2	1	AT	0	2	1	1	0	1	0	1	0	1	0	2007-04-25	2014-12-09	91	0	2007-04-25	2014-12-09	91
1	53	0	3	1	3	1	AT	0	99	1	1	1	1	0	1	0	1	0	2007-04-25	2014-04-08	83	0	2007-04-25	2014-04-08	83
1	43	0	3	1	3	1	AT	0	99	1	1	0	1	0	1	1	1	0	2007-04-26	2014-08-13	87	1	2007-04-26	2013-07-10	74
1	55	1	3	1	3	1	AT	0	2	1	0	1	0	0	1	1	1	1	2007-04-27	2010-05-11	36	1	2007-04-27	2010-02-10	33
0	61	1	2	1	2	1	AT	1	3	0	0	1	0	3	0	0	1	0	2007-05-01	2013-11-27	78	0	2007-05-01	2013-11-27	78
1	56	1	4	2	3	1	AT	0	2	1	0	1	0	3	1	0	1	1	2007-05-02	2010-06-29	37	1	2007-05-02	2007-07-23	2
0	49	1	2	1	2	1	AT	0	1	0	1	1	1	0	0	0	1	0	2007-05-07	2014-10-23	89	0	2007-05-07	2014-10-23	89
1	41	0	1	3	3	1	AT	0	3	1	0	1	0	0	1	0	1	1	2007-05-09	2010-10-24	41	1	2007-05-09	2009-05-12	24
1	71	1	2	1	2	1	AT	0	99	1	0	1	0	0	1	0	1	0	2007-05-14	2013-11-20	78	0	2007-05-14	2013-11-20	78
0	57	1	2	1	2	1	A	0	3	1	0	0	0	0	0	0	1	0	2007-05-14	2015-05-29	96	0	2007-05-14	2015-05-29	96
1	43	0	1	1	2	1	AT	0	1	0	1	1	1	0	1	1	1	0	2007-05-16	2014-03-11	81	0	2007-05-16	2014-03-11	81
1	57	1	2	1	2	1	AT	0	1	0	1	1	1	0	1	1	1	0	2007-05-17	2014-11-13	89	0	2007-05-17	2014-11-13	89
1	42	0	2	1	2	1	AT	0	1	0	1	1	1	0	1	1	1	0	2007-05-21	2013-11-21	78	0	2007-05-21	2013-11-21	78
0	56	1	2	1	2	1	AT	0	1	1	1	0	1	0	0	0	1	0	2007-05-24	2014-11-19	89	0	2007-05-24	2014-11-19	89
1	71	1	4	1	3	1	AT	0	1	1	1	1	1	0	1	0	1	1	2007-05-29	2010-11-08	41	1	2007-05-29	2009-10-05	28
1	57	1	2	1	2	1	T	0	1	1	0	0	0	0	1	1	1	1	2007-06-04	2009-01-27	19	1	2007-06-04	2007-08-21	2
1	69	1	2	1	2	1	AT	0	3	1	0	1	0	0	1	0	1	1	2007-06-05	2008-09-13	15	1	2007-06-05	2008-05-12	11
0	49	0	2	1	2	1	AT	1	2	0	1	1	1	3	0	0	1	0	2007-06-06	2016-09-27	111	0	2007-06-06	2016-09-27	111
0	55	1	2	1	2	1	AT	0	2	0	1	0	1	0	0	0	1	0	2007-06-11	2015-09-04	98	1	2007-06-11	2010-04-13	34
1	39	0	2	1	2	1	AT	0	1	0	1	1	1	0	1	1	1	0	2007-06-12	2014-01-06	78	0	2007-06-12	2014-01-06	78
0	56	1	2	1	2	1	AT	0	99	0	0	1	0	0	0	0	1	0	2007-06-13	2014-02-27	80	0	2007-06-13	2014-02-27	80
0	49	0	2	2	3	1	AT	1	2	1	1	1	1	3	0	0	1	0	2007-06-18	2014-01-30	79	0	2007-06-18	2014-01-30	79
1	36	0	4	3	3	1	AT	0	1	1	1	1	0	0	1	1	1	0	2007-06-18	2017-03-10	116	1	2007-06-18	2015-01-10	90
0	52	1	1	3	3	1	AT	1	3	1	0	1	0	3	0	0	1	0	2007-06-18	2014-12-25	90	0	2007-06-18	2014-12-25	90
0	65	1	3	1	3	1	T	1	3	0	0	1	0	3	0	0	1	0	2007-06-20	2015-08-11	97	0	2007-06-20	2015-08-11	97
0	62	1	1	1	2	1	AT	0	1	0	1	0	1	0	0	0	1	0	2007-06-25	2014-06-18	83	0	2007-06-25	2014-06-18	83
1	44	0	2	3	3	1	AT	0	3	1	1	1	1	3	1	1	1	0	2007-06-25	2014-04-30	82	1	2007-06-25	2009-11-21	28
1	55	1	3	3	3	1	AT	1	3	1	0	0	0	3	1	0	1	0	2007-07-02	2014-07-15	84	0	2007-07-02	2014-07-15	84
1	48	0	1	1	2	1	AT	1	99	0	1	1	1	3	1	0	1	0	2007-07-05	2014-02-12	79	0	2007-07-05	2014-02-12	79
1	35	0	3	1	3	1	AT	0	1	1	1	1	1	0	1	1	1	1	2007-07-10	2010-08-27	37	1	2007-07-10	2009-06-08	22
1	56	1	1	1	2	1	AT	0	2	0	0	1	0	0	1	0	3	0	2007-07-12	2014-01-22	78	0	2007-07-12	2014-01-22	78
1	52	0	1	1	2	1	AT	0	1	1	1	1	1	0	1	1	1	0	2007-07-13	2015-07-15	96	0	2007-07-13	2015-07-15	96
1	59	1	4	1	3	1	AT	0	2	1	1	1	99	99	1	0	1	0	2007-07-17	2014-01-15	77	0	2007-07-17	2014-01-15	77
0	63	1	2	1	2	1	AT	0	2	1	1	0	1	0	0	0	1	0	2007-07-24	2014-12-22	88	1	2007-07-24	2013-05-07	69
1	62	1	1	1	2	1	AT	0	2	0	1	1	1	0	1	0	1	0	2007-07-25	2014-08-14	84	0	2007-07-25	2014-08-14	84
1	35	0	2	1	2	1	AT	0	1	1	1	0	1	0	1	0	1	0	2007-07-27	2015-08-26	96	0	2007-07-27	2015-08-26	96
1	50	0	4	1	3	1	AT	0	99	1	1	1	1	0	1	1	1	0	2007-07-30	2014-08-08	84	1	2007-07-30	2011-07-22	47
0	71	1	2	1	2	1	A	0	3	0	0	1	0	0	0	0	1	0	2007-07-31	2015-04-16	92	0	2007-07-31	2015-04-16	92
1	46	0	2	1	2	1	AT	0	1	1	1	1	1	0	1	1	1	0	2007-08-06	2014-05-12	81	0	2007-08-06	2014-05-12	81
1	65	1	2	1	2	1	AT	0	1	1	1	1	1	0	1	1	1	0	2007-08-13	2014-09-10	84	0	2007-08-13	2014-09-10	84
1	36	0	2	1	2	1	AT	0	1	1	1	1	1	0	1	0	1	0	2007-08-14	2014-05-13	80	1	2007-08-14	2012-11-21	63
1	39	0	2	1	2	1	A	0	1	1	1	0	1	0	1	0	1	0	2007-08-31	2014-04-01	79	0	2007-08-31	2014-04-01	79
1	64	1	2	3	3	1	AT	0	1	1	1	1	1	0	1	0	1	0	2007-09-10	2016-10-20	109	0	2007-09-10	2016-10-20	109
1	51	1	2	1	2	1	AT	0	3	1	0	0	0	0	1	0	1	0	2007-09-11	2014-02-27	77	0	2007-09-11	2014-02-27	77
1	36	0	2	1	2	1	AT	0	99	1	1	0	1	0	1	0	1	0	2007-09-12	2014-04-22	79	1	2007-09-12	2009-09-01	23
1	58	1	3	2	3	1	AT	0	99	1	0	0	0	0	1	0	1	0	2007-09-18	2014-04-03	78	0	2007-09-18	2014-04-03	78
0	29	0	3	1	3	1	AT	0	3	1	0	0	0	0	0	0	1	0	2007-09-19	2014-03-27	78	0	2007-09-19	2014-03-27	78
0	35	0	1	1	2	1	AT	0	1	1	1	0	1	0	0	0	1	0	2007-10-02	2015-09-28	95	0	2007-10-02	2015-09-28	95
1	63	1	2	1	2	1	AT	0	2	0	1	1	1	0	1	0	1	0	2007-10-05	2014-09-25	83	0	2007-10-05	2014-09-25	83
1	37	0	3	1	3	1	AT	1	1	1	1	1	1	3	1	1	1	1	2007-10-10	2014-08-26	82	1	2007-10-10	2009-10-22	24
1	43	0	3	1	3	1	AT	1	1	1	1	1	1	3	1	1	1	1	2007-10-17	2011-11-02	48	1	2007-10-17	2010-01-14	26
0	42	0	2	1	2	1	A	0	2	0	1	1	1	99	0	0	1	0	2007-10-17	2014-04-08	77	0	2007-10-17	2014-04-08	77
0	63	1	4	1	3	1	AT	0	3	1	0	1	0	3	0	0	1	0	2007-10-17	2014-05-13	78	0	2007-10-17	2014-05-13	78
1	45	0	3	3	3	1	AT	0	1	1	1	1	1	0	1	0	1	0	2007-10-19	2014-05-07	78	1	2007-10-19	2009-10-21	24
1	55	0	4	1	3	1	AT	0	3	1	0	0	0	0	1	0	1	0	2007-10-24	2014-05-22	78	0	2007-10-24	2014-05-22	78
0	48	0	2	1	2	1	T	0	1	1	1	0	1	0	0	1	1	0	2007-10-26	2014-04-10	77	0	2007-10-26	2014-04-10	77
0	57	1	2	1	2	1	T	0	3	1	0	0	0	3	0	0	1	0	2007-10-31	2013-12-06	73	0	2007-10-31	2013-12-06	73
1	70	1	2	1	2	1	AT	0	1	1	1	1	1	0	1	0	1	1	2007-11-05	2009-06-23	19	1	2007-11-05	2008-06-04	6
1	59	1	2	1	2	1	AT	0	1	1	1	0	1	99	1	0	1	0	2007-11-06	2014-12-25	85	0	2007-11-06	2014-12-25	85
1	35	0	2	1	2	1	AT	0	2	1	1	1	1	0	1	1	1	1	2007-11-13	2014-11-26	84	1	2007-11-13	2010-05-21	30
1	36	0	2	1	2	1	A	0	2	1	0	0	99	99	1	1	1	0	2007-11-16	2014-03-20	76	1	2007-11-16	2009-12-03	24
0	43	0	2	3	3	1	AT	0	3	1	1	1	1	0	0	0	1	0	2007-11-19	2014-02-04	74	0	2007-11-19	2014-02-04	74
1	45	0	2	1	2	1	AT	0	1	1	1	1	1	0	1	1	1	0	2007-11-21	2013-11-21	72	0	2007-11-21	2013-11-21	72
0	37	0	2	1	2	1	AT	0	3	0	1	1	1	3	0	0	1	0	2007-11-21	2014-05-07	77	0	2007-11-21	2014-05-07	77
0	46	0	1	3	3	1	AT	0	1	1	0	0	0	0	0	0	3	1	2007-11-21	2008-02-13	2	1	2007-11-21	2007-12-10	0
1	58	1	2	1	2	1	AT	0	1	1	1	0	1	0	1	0	1	1	2007-11-26	2009-03-25	15	1	2007-11-26	2009-03-25	15
0	46	0	2	1	2	1	AT	0	2	0	1	1	1	0	0	0	1	0	2007-11-28	2013-12-25	72	0	2007-11-28	2013-12-25	72
1	50	0	3	1	3	1	AT	0	2	1	1	1	1	0	1	1	1	0	2007-12-03	2014-05-14	77	1	2007-12-03	2012-04-09	52
1	56	0	2	1	2	1	AT	0	3	1	1	0	1	0	1	1	1	0	2007-12-03	2014-04-15	76	0	2007-12-03	2014-04-15	76
1	60	1	4	1	3	1	AT	0	99	1	1	1	1	0	1	1	1	1	2007-12-05	2012-01-08	49	1	2007-12-05	2010-05-31	29
1	68	1	1	1	2	1	AT	0	1	0	1	1	1	0	1	0	1	0	2007-12-07	2014-11-17	83	0	2007-12-07	2014-11-17	83
1	55	1	2	1	2	1	AT	0	2	1	1	0	1	0	1	0	1	0	2007-12-12	2014-07-22	79	0	2007-12-12	2014-07-22	79
1	46	1	2	3	3	1	AT	0	1	0	1	1	1	0	1	1	1	0	2007-12-14	2014-12-17	84	0	2007-12-14	2014-12-17	84
1	51	1	4	2	3	1	AT	0	3	1	0	1	1	0	1	1	1	1	2007-12-20	2008-08-06	7	1	2007-12-20	2008-08-06	7
0	46	0	1	3	3	1	AT	1	3	0	0	1	0	3	0	0	3	0	2007-12-20	2013-12-18	71	0	2007-12-20	2013-12-18	71
1	65	1	4	1	3	1	AT	0	1	1	1	1	1	0	1	1	1	0	2007-12-25	2014-12-18	83	0	2007-12-25	2014-12-18	83
1	54	1	2	1	2	1	AT	1	99	1	0	0	0	3	1	0	3	0	2008-01-08	2015-07-15	90	0	2008-01-08	2015-07-15	90
1	63	1	4	1	3	1	AT	1	2	1	0	0	0	3	1	0	1	1	2008-01-09	2012-07-14	54	1	2008-01-09	2010-01-06	23
0	58	1	2	3	3	1	AT	1	3	1	0	1	0	3	0	0	1	0	2008-01-09	2015-03-19	86	0	2008-01-09	2015-03-19	86
1	57	1	2	1	2	1	AT	1	1	1	0	0	0	3	1	0	3	0	2008-01-15	2015-02-18	85	0	2008-01-15	2015-02-18	85
1	76	1	4	1	3	1	AT	0	2	1	1	1	1	0	1	0	1	1	2008-01-23	2011-01-09	35	1	2008-01-23	2010-01-22	23
0	53	1	3	1	3	1	AT	1	99	1	1	0	1	99	0	1	1	0	2008-02-01	2015-03-11	85	0	2008-02-01	2015-03-11	85
0	56	1	2	1	2	1	AT	0	3	0	0	1	0	0	0	0	3	0	2008-02-05	2015-03-04	84	0	2008-02-05	2015-03-04	84
0	27	0	2	3	3	1	AT	0	3	0	0	1	0	0	0	0	1	0	2008-02-12	2015-04-02	85	0	2008-02-12	2015-04-02	85
1	68	1	2	1	2	1	AT	0	1	1	0	0	0	0	1	0	1	0	2008-02-14	2015-03-11	84	0	2008-02-14	2015-03-11	84
1	59	1	2	1	2	1	A	1	2	1	1	1	1	3	1	1	1	0	2008-02-18	2015-03-10	84	0	2008-02-18	2015-03-10	84
0	48	0	2	1	2	1	AT	0	2	0	1	1	1	0	0	0	1	0	2008-02-18	2015-03-13	84	0	2008-02-18	2015-03-13	84
1	72	1	2	1	2	1	AT	0	1	0	1	1	99	99	1	0	1	0	2008-02-20	2015-06-15	87	0	2008-02-20	2015-06-15	87
1	58	1	2	1	2	1	AT	0	1	1	1	1	1	0	1	1	1	0	2008-03-03	2015-07-14	88	1	2008-03-03	2013-10-08	67
1	69	1	2	1	2	1	AT	0	99	0	0	1	0	0	1	0	3	0	2008-03-12	2015-03-26	84	0	2008-03-12	2015-03-26	84
1	32	0	3	2	3	1	A	0	3	1	0	0	0	0	1	1	1	1	2008-03-24	2008-08-05	4	1	2008-03-24	2008-05-13	1
1	38	0	2	1	2	1	AT	0	2	1	1	1	1	0	1	1	1	1	2008-03-24	2012-11-16	55	1	2008-03-24	2010-09-06	29
1	50	0	3	1	3	1	AT	0	1	1	1	1	1	0	1	0	1	0	2008-03-25	2015-04-28	85	0	2008-03-25	2015-04-28	85
1	49	0	2	1	2	1	AT	0	1	1	1	0	1	0	1	0	1	0	2008-03-26	2015-03-19	83	0	2008-03-26	2015-03-19	83
1	56	1	2	1	2	1	AT	1	2	0	1	1	1	99	1	0	1	0	2008-04-03	2015-06-17	86	0	2008-04-03	2015-06-17	86
0	44	1	2	1	2	1	AT	0	2	1	1	0	1	0	0	0	1	0	2008-04-08	2015-02-05	81	0	2008-04-08	2015-02-05	81
1	73	1	3	1	3	1	AT	0	1	1	1	1	1	0	1	0	1	1	2008-04-09	2011-03-18	35	1	2008-04-09	2010-05-10	25
0	59	1	2	1	2	1	AT	0	99	1	1	0	1	0	0	0	1	0	2008-04-11	2015-04-22	84	0	2008-04-11	2015-04-22	84
1	38	0	2	1	2	1	AT	1	3	1	1	1	99	99	1	0	1	0	2008-04-14	2015-08-14	88	1	2008-04-14	2013-10-28	66
0	59	1	2	1	2	1	AT	0	1	0	1	1	1	0	0	0	1	0	2008-04-14	2015-05-26	85	0	2008-04-14	2015-05-26	85
0	39	0	2	1	2	1	AT	1	2	0	0	1	0	3	0	0	3	0	2008-04-15	2015-05-14	84	0	2008-04-15	2015-05-14	84
0	38	0	1	1	2	1	AT	0	3	0	0	0	0	0	0	0	1	0	2008-04-18	2015-04-28	84	0	2008-04-18	2015-04-28	84
1	48	1	2	1	2	1	AT	0	1	1	1	0	1	99	1	1	1	0	2008-04-23	2015-08-20	87	0	2008-04-23	2015-08-20	87
1	37	0	2	1	2	1	AT	1	1	1	1	0	1	3	1	0	1	0	2008-04-28	2017-02-21	105	1	2008-04-28	2016-07-26	98
1	41	0	3	1	3	1	AT	0	1	1	1	1	1	0	1	0	1	0	2008-04-28	2015-04-22	83	0	2008-04-28	2015-04-22	83
0	62	1	2	1	2	1	AT	0	2	1	0	0	0	0	0	0	1	0	2008-04-30	2015-05-27	84	0	2008-04-30	2015-05-27	84
1	48	0	2	1	2	1	AT	0	1	1	1	1	1	0	1	0	1	0	2008-05-07	2015-06-23	85	0	2008-05-07	2015-06-23	85
1	49	0	2	1	2	1	AT	0	2	1	0	1	0	99	1	1	1	1	2008-05-08	2009-06-26	13	1	2008-05-08	2008-06-19	1
1	64	1	2	1	2	1	AT	1	99	1	0	0	99	3	1	1	1	0	2008-05-12	2015-06-16	85	0	2008-05-12	2015-06-16	85
1	52	0	3	1	3	1	AT	0	2	1	1	0	1	99	1	0	1	0	2008-05-14	2015-04-22	83	0	2008-05-14	2015-04-22	83
1	58	1	1	1	2	1	AT	0	1	1	1	1	99	99	1	1	1	0	2008-05-15	2015-07-30	86	0	2008-05-15	2015-07-30	86
1	60	1	1	1	2	1	AT	0	2	0	1	1	1	0	1	0	1	0	2008-05-19	2014-11-20	78	0	2008-05-19	2014-11-20	78
1	40	0	2	1	2	1	A	0	3	1	1	0	99	99	1	0	1	1	2008-05-19	2013-11-17	65	1	2008-05-19	2011-10-07	40
1	53	1	4	1	3	1	AT	0	1	1	1	1	99	99	1	0	1	0	2008-05-20	2017-01-19	103	1	2008-05-20	2016-11-17	101
0	46	0	2	3	3	1	AT	0	99	0	0	1	0	0	0	0	1	0	2008-05-26	2015-06-17	84	0	2008-05-26	2015-06-17	84
1	56	1	2	1	2	1	AT	1	1	1	0	1	0	3	1	0	1	1	2008-05-27	2012-12-25	54	1	2008-05-27	2009-04-01	10
1	55	1	4	1	3	1	A	0	1	0	1	1	1	0	1	0	1	0	2008-05-27	2015-11-04	89	0	2008-05-27	2015-11-04	89
0	60	1	1	1	2	1	AT	1	3	1	0	0	0	3	0	0	1	0	2008-05-29	2015-06-10	84	0	2008-05-29	2015-06-10	84
0	64	1	4	3	3	1	AT	1	2	1	0	1	0	3	0	0	3	0	2008-06-02	2015-06-17	84	0	2008-06-02	2015-06-17	84
0	58	1	4	1	3	1	AT	0	1	1	0	0	0	3	0	1	1	1	2008-06-04	2008-09-02	2	1	2008-06-04	2008-07-31	1
0	47	0	2	1	2	1	AT	0	3	1	0	0	99	99	0	1	1	1	2008-06-06	2009-06-06	12	1	2008-06-06	2009-01-26	7
0	53	1	3	1	3	1	AT	0	1	1	1	0	99	99	0	0	1	0	2008-06-09	2015-09-18	87	0	2008-06-09	2015-09-18	87
0	47	0	2	1	2	1	AT	1	2	1	1	0	1	3	0	0	1	0	2008-06-13	2015-07-08	84	0	2008-06-13	2015-07-08	84
1	65	1	2	1	2	1	AT	0	3	1	1	1	1	0	1	0	1	0	2008-06-16	2016-04-25	94	1	2008-06-16	2015-12-02	89
1	51	0	1	1	2	1	AT	0	3	1	1	1	1	0	1	0	3	0	2008-06-18	2015-06-30	84	0	2008-06-18	2015-06-30	84
1	71	1	4	1	3	1	AT	0	1	1	1	0	1	0	1	0	1	0	2008-06-23	2015-07-23	85	0	2008-06-23	2015-07-23	85
0	55	1	2	1	2	1	AT	1	3	1	1	0	99	99	0	0	1	0	2008-06-23	2015-06-23	84	0	2008-06-23	2015-06-23	84
0	56	1	2	1	2	1	AT	1	2	0	0	1	0	3	0	0	3	0	2008-06-25	2015-07-30	85	0	2008-06-25	2015-07-30	85
1	55	1	2	3	3	1	AT	1	1	0	1	1	1	99	1	1	1	1	2008-07-02	2014-08-16	73	1	2008-07-02	2009-10-09	15
1	73	1	2	1	2	1	AT	1	1	1	0	1	0	3	1	0	1	0	2008-07-09	2013-08-01	60	0	2008-07-09	2013-08-01	60
1	50	0	3	1	3	1	AT	1	1	1	1	1	1	3	1	1	1	0	2008-07-10	2015-11-12	88	1	2008-07-10	2011-07-08	35
1	44	0	3	1	3	1	AT	0	3	1	0	0	0	3	1	0	1	1	2008-07-14	2010-07-10	23	1	2008-07-14	2008-09-05	1
0	58	1	2	1	2	1	AT	1	2	0	0	1	0	3	0	0	3	0	2008-07-14	2015-08-19	85	0	2008-07-14	2015-08-19	85
1	56	1	2	1	2	1	AT	1	99	1	0	0	0	3	1	1	1	1	2008-07-17	2011-08-21	37	1	2008-07-17	2009-02-12	6
1	38	0	2	1	2	1	AT	0	1	0	1	1	1	0	1	0	1	0	2008-07-18	2015-08-12	84	0	2008-07-18	2015-08-12	84
1	39	0	2	1	2	1	AT	0	1	1	1	1	1	0	1	1	1	1	2008-07-22	2012-04-09	44	1	2008-07-22	2009-10-08	14
1	64	1	1	1	2	1	AT	0	1	0	1	1	1	0	1	0	1	0	2008-07-25	2015-10-22	86	0	2008-07-25	2015-10-22	86
1	48	0	3	1	3	1	AT	0	1	1	1	1	1	0	1	1	1	1	2008-07-25	2013-07-11	59	1	2008-07-25	2011-07-12	35
1	33	0	1	1	2	1	AT	0	3	0	1	1	1	0	1	0	1	0	2008-07-28	2015-09-15	85	0	2008-07-28	2015-09-15	85
1	42	0	2	3	3	1	AT	0	1	1	1	1	1	0	1	0	1	0	2008-08-01	2015-09-30	85	0	2008-08-01	2015-09-30	85
1	70	1	2	1	2	1	AT	0	2	1	1	1	1	0	1	0	1	0	2008-08-04	2015-10-20	86	0	2008-08-04	2015-10-20	86
1	66	1	4	1	3	1	AT	0	2	1	0	1	0	0	1	1	1	0	2008-08-11	2015-09-24	85	0	2008-08-11	2015-09-24	85
1	48	0	3	1	3	1	AT	0	2	1	1	1	1	0	1	0	1	0	2008-08-11	2013-07-01	58	0	2008-08-11	2013-07-01	58
0	40	0	2	1	2	1	AT	0	1	1	1	0	99	99	0	0	1	0	2008-08-14	2015-08-26	84	0	2008-08-14	2015-08-26	84
1	60	1	2	1	2	1	AT	1	2	1	0	0	0	3	1	0	1	0	2008-08-18	2015-08-12	83	0	2008-08-18	2015-08-12	83
0	59	1	2	1	2	1	AT	0	1	0	1	1	1	0	0	0	1	0	2008-08-18	2015-10-27	86	0	2008-08-18	2015-10-27	86
0	64	1	2	1	2	1	AT	1	1	1	0	0	0	3	0	0	3	0	2008-08-26	2015-10-08	85	0	2008-08-26	2015-10-08	85
1	56	1	2	1	2	1	AT	0	3	1	1	1	1	0	1	1	1	0	2008-08-27	2015-11-27	87	1	2008-08-27	2010-12-22	27
1	26	0	2	1	2	1	AT	1	2	1	1	0	1	99	1	0	1	0	2008-09-01	2015-09-09	84	0	2008-09-01	2015-09-09	84
1	49	1	2	1	2	1	AT	0	2	1	1	0	1	0	1	0	1	0	2008-09-02	2015-09-14	84	0	2008-09-02	2015-09-14	84
1	48	0	2	1	2	1	AT	0	1	1	1	1	1	0	1	1	1	0	2008-09-10	2015-08-31	83	0	2008-09-10	2015-08-31	83
0	36	0	1	1	2	1	AT	0	2	1	1	0	99	99	0	0	3	0	2008-09-16	2015-07-16	82	0	2008-09-16	2015-07-16	82
1	41	0	2	1	2	1	AT	0	1	1	1	0	1	0	1	1	1	0	2008-09-24	2015-10-28	85	0	2008-09-24	2015-10-28	85
0	38	0	2	2	3	1	AT	0	99	1	0	1	0	0	0	0	1	0	2008-09-30	2015-11-25	85	0	2008-09-30	2015-11-25	85
0	50	0	2	1	2	1	AT	0	1	0	1	1	1	0	0	0	1	0	2008-09-30	2015-11-19	85	0	2008-09-30	2015-11-19	85
1	55	1	4	1	3	1	AT	0	3	1	1	1	1	0	1	1	1	0	2008-10-06	2015-10-07	84	0	2008-10-06	2015-10-07	84
0	40	0	2	1	2	1	AT	0	3	1	1	0	1	0	0	0	1	0	2008-10-08	2015-10-15	84	0	2008-10-08	2015-10-15	84
0	58	1	2	3	3	1	AT	0	99	1	0	1	0	0	0	1	3	0	2008-10-27	2016-01-12	86	0	2008-10-27	2016-01-12	86
1	60	1	3	1	3	1	AT	0	2	1	1	0	1	0	1	0	1	0	2008-10-29	2016-01-13	86	0	2008-10-29	2016-01-13	86
1	35	0	3	1	3	1	AT	0	2	1	1	1	1	0	1	0	1	0	2008-10-31	2017-03-01	100	1	2008-10-31	2016-08-15	93
0	45	0	3	3	3	1	AT	0	1	0	0	1	0	0	0	0	1	0	2008-11-04	2015-07-23	80	0	2008-11-04	2015-07-23	80
1	66	1	1	1	2	1	AT	0	1	1	1	0	1	0	1	0	1	0	2008-11-07	2015-12-10	85	0	2008-11-07	2015-12-10	85
1	66	1	2	1	2	1	AT	0	3	1	1	0	1	0	1	0	1	0	2008-11-10	2015-10-14	83	0	2008-11-10	2015-10-14	83
1	68	1	2	1	2	1	AT	0	1	1	1	0	1	0	1	0	1	0	2008-11-12	2015-06-30	79	0	2008-11-12	2015-06-30	79
1	47	0	3	1	3	1	AT	0	1	1	1	1	1	0	1	0	1	0	2008-11-14	2015-12-15	85	0	2008-11-14	2015-12-15	85
0	46	0	4	1	3	1	AT	1	2	1	1	1	1	3	0	0	3	0	2008-11-14	2015-12-17	85	0	2008-11-14	2015-12-17	85
0	42	0	1	1	2	1	AT	1	1	0	1	1	1	3	0	0	1	1	2008-11-25	2015-08-01	80	1	2008-11-25	2012-06-01	42
1	63	1	1	1	2	1	AT	0	1	0	1	1	1	0	1	0	1	0	2008-12-01	2016-01-20	85	0	2008-12-01	2016-01-20	85
1	49	0	2	1	2	1	AT	0	1	1	1	0	1	0	1	1	1	0	2008-12-08	2015-09-30	81	0	2008-12-08	2015-09-30	81
0	49	1	2	1	2	1	AT	0	3	0	0	1	0	0	0	0	3	0	2008-12-10	2016-02-18	86	0	2008-12-10	2016-02-18	86
1	60	1	3	1	3	1	AT	0	99	1	1	0	1	0	1	1	1	0	2008-12-16	2016-01-21	85	0	2008-12-16	2016-01-21	85
0	61	1	4	1	2	1	AT	1	2	1	1	1	1	3	0	0	1	0	2008-12-16	2016-02-17	86	0	2008-12-16	2016-02-17	86
1	54	1	4	1	3	1	AT	0	1	1	1	1	1	0	1	0	1	0	2008-12-22	2016-01-07	84	0	2008-12-22	2016-01-07	84
1	49	0	4	1	3	1	AT	1	99	1	1	1	1	3	1	1	1	0	2008-12-26	2016-02-25	85	0	2008-12-26	2016-02-25	85
1	32	0	2	3	3	1	AT	1	2	1	0	1	99	99	1	1	1	0	2009-01-13	2014-07-31	66	0	2009-01-13	2014-07-31	66
1	62	1	2	1	2	1	AT	0	1	1	1	0	1	0	1	0	1	0	2009-01-13	2014-07-28	66	0	2009-01-13	2014-07-28	66
1	50	0	2	1	2	1	AT	1	1	1	1	1	1	3	1	0	1	0	2009-01-14	2014-08-26	67	0	2009-01-14	2014-08-26	67
1	60	1	2	1	2	1	AT	0	1	0	1	1	1	0	1	1	1	0	2009-01-14	2014-06-02	64	0	2009-01-14	2014-06-02	64
1	39	0	2	3	3	1	AT	0	2	1	0	1	0	0	1	1	1	1	2009-01-16	2010-03-31	14	1	2009-01-16	2009-11-02	9
1	38	0	3	1	3	1	AT	0	2	1	1	1	99	99	1	1	1	0	2009-01-19	2015-03-05	73	1	2009-01-19	2014-02-05	60
0	67	1	2	1	2	1	AT	0	99	0	0	1	0	0	0	0	3	0	2009-01-19	2014-02-14	60	0	2009-01-19	2014-02-14	60
1	37	0	3	1	3	1	AT	0	2	1	1	1	1	0	1	0	1	0	2009-01-28	2014-03-31	62	0	2009-01-28	2014-03-31	62
1	57	1	2	1	2	1	AT	0	99	1	1	1	1	0	1	0	1	0	2009-02-02	2014-08-20	66	0	2009-02-02	2014-08-20	66
1	45	0	2	1	2	1	AT	0	1	1	1	1	1	0	1	1	1	0	2009-02-02	2015-08-13	78	0	2009-02-02	2015-08-13	78
1	44	0	2	1	2	1	AT	0	1	0	1	1	1	0	1	1	1	0	2009-02-02	2015-08-13	78	0	2009-02-02	2015-08-13	78
0	54	0	2	1	2	1	AT	1	2	0	0	1	0	3	0	0	1	0	2009-02-04	2015-08-04	78	0	2009-02-04	2015-08-04	78
1	62	1	2	1	2	1	AT	1	1	0	0	1	0	3	1	0	3	0	2009-02-06	2014-09-04	66	1	2009-02-06	2011-02-02	23
0	61	1	2	1	2	1	AT	1	3	1	0	1	0	3	0	0	3	0	2009-02-09	2014-03-26	61	0	2009-02-09	2014-03-26	61
1	38	0	3	2	3	1	AT	1	2	1	0	1	99	99	1	1	1	0	2009-02-13	2014-08-14	66	0	2009-02-13	2014-08-14	66
1	62	1	2	1	2	1	AT	0	1	1	1	1	1	99	1	1	1	0	2009-02-23	2015-03-19	72	1	2009-02-23	2014-04-07	61
1	55	1	3	1	3	1	AT	0	1	1	1	1	1	0	1	1	1	0	2009-02-23	2015-08-20	77	1	2009-02-23	2014-08-29	66
0	40	0	2	3	3	1	AT	0	2	1	0	1	0	0	0	0	1	1	2009-03-02	2010-04-26	13	1	2009-03-02	2009-11-24	8
0	44	0	2	1	2	1	A	0	2	1	1	0	1	0	0	1	1	0	2009-03-02	2014-09-10	66	0	2009-03-02	2014-09-10	66
1	36	0	1	1	2	1	AT	0	1	0	1	1	1	0	1	0	1	0	2009-03-04	2014-03-31	60	0	2009-03-04	2014-03-31	60
0	45	0	1	2	3	1	AT	0	2	0	0	1	0	0	0	0	1	0	2009-03-06	2014-04-30	61	0	2009-03-06	2014-04-30	61
0	48	0	1	1	2	1	AT	0	2	0	0	1	99	99	0	1	3	0	2009-03-18	2015-07-13	75	0	2009-03-18	2015-07-13	75
0	61	1	2	3	3	1	AT	1	99	0	1	1	1	3	0	1	1	0	2009-03-18	2014-08-26	65	0	2009-03-18	2014-08-26	65
0	57	1	2	1	2	1	AT	1	2	0	0	1	0	3	0	0	3	0	2009-03-24	2014-04-21	60	0	2009-03-24	2014-04-21	60
1	40	0	2	3	3	1	AT	0	2	0	1	0	1	3	1	1	1	1	2009-03-27	2010-11-04	19	1	2009-03-27	2009-05-09	1
0	43	0	3	1	3	1	AT	1	2	1	0	1	0	3	0	1	1	0	2009-03-30	2014-05-16	61	0	2009-03-30	2014-05-16	61
1	35	0	2	1	2	1	AT	0	2	1	1	0	1	0	1	1	1	0	2009-03-31	2015-10-08	78	0	2009-03-31	2015-10-08	78
0	46	0	2	1	2	1	AT	0	3	1	0	0	0	0	0	1	1	0	2009-04-01	2014-04-15	60	0	2009-04-01	2014-04-15	60
0	61	1	2	1	2	1	AT	1	3	0	0	1	0	3	0	0	3	0	2009-04-07	2014-07-25	63	0	2009-04-07	2014-07-25	63
1	43	0	2	1	2	1	AT	0	99	1	1	0	1	0	1	0	1	0	2009-04-08	2014-09-03	64	0	2009-04-08	2014-09-03	64
1	37	0	4	2	3	1	AT	1	1	1	1	1	1	3	1	0	1	0	2009-04-14	2014-08-20	64	0	2009-04-14	2014-08-20	64
0	53	1	2	2	3	1	AT	1	99	1	1	0	1	3	0	0	3	0	2009-04-17	2014-06-09	61	0	2009-04-17	2014-06-09	61
0	37	0	4	3	3	1	AT	0	2	1	0	1	99	99	0	1	1	0	2009-04-22	2014-04-21	59	0	2009-04-22	2014-04-21	59
1	45	0	4	1	3	1	AT	0	2	1	1	1	1	0	1	1	1	0	2009-04-27	2011-01-28	21	0	2009-04-27	2011-01-28	21
1	37	0	2	3	3	1	AT	0	2	1	1	1	1	0	1	0	1	0	2009-04-27	2014-04-22	59	0	2009-04-27	2014-04-22	59
0	50	0	2	1	2	1	AT	0	1	0	1	1	1	99	0	0	1	0	2009-04-28	2014-05-19	60	0	2009-04-28	2014-05-19	60
0	65	1	1	1	2	1	AT	0	99	0	0	0	99	99	0	0	1	0	2009-04-30	2014-10-21	65	0	2009-04-30	2014-10-21	65
1	42	0	2	1	2	1	AT	1	99	0	1	1	1	99	1	1	1	0	2009-04-30	2014-09-05	64	0	2009-04-30	2014-09-05	64
1	40	0	2	3	3	1	AT	0	99	1	1	1	1	0	1	1	1	1	2009-04-30	2012-09-13	40	1	2009-04-30	2010-02-05	9
1	51	1	1	1	2	1	AT	0	1	0	1	1	1	0	1	0	1	0	2009-05-07	2014-11-05	65	0	2009-05-07	2014-11-05	65
1	61	1	2	1	2	1	AT	0	2	1	1	0	1	99	1	0	1	0	2009-05-11	2014-11-13	66	0	2009-05-11	2014-11-13	66
1	42	0	1	1	2	1	A	0	1	0	1	1	1	99	1	1	1	0	2009-05-11	2014-08-22	63	0	2009-05-11	2014-08-22	63
1	46	0	3	1	3	1	AT	0	1	1	1	0	1	0	1	0	1	0	2009-05-18	2014-04-09	58	0	2009-05-18	2014-04-09	58
1	49	0	4	1	3	1	AT	0	2	1	1	1	99	99	1	1	1	0	2009-05-19	2015-05-18	71	0	2009-05-19	2015-05-18	71
0	46	0	2	1	2	1	AT	0	3	0	1	1	1	0	0	0	1	0	2009-05-19	2014-06-12	60	0	2009-05-19	2014-06-12	60
1	56	1	2	1	2	1	AT	0	3	0	1	1	1	0	1	0	1	0	2009-05-21	2014-11-10	65	0	2009-05-21	2014-11-10	65
1	44	0	1	1	2	1	AT	0	2	0	1	1	1	0	1	0	1	0	2009-06-01	2014-06-17	60	0	2009-06-01	2014-06-17	60
1	61	1	3	1	3	1	AT	1	1	1	1	1	1	3	1	1	1	0	2009-06-03	2015-06-03	72	0	2009-06-03	2015-06-03	72
1	65	1	1	1	2	1	AT	0	1	1	1	0	1	0	1	0	1	0	2009-06-11	2014-10-22	64	0	2009-06-11	2014-10-22	64
0	59	1	1	2	3	1	AT	1	99	0	0	1	0	3	0	0	3	0	2009-06-17	2014-12-09	65	0	2009-06-17	2014-12-09	65
1	58	1	1	1	2	1	AT	0	1	1	1	0	99	99	1	1	1	0	2009-06-22	2014-07-25	61	0	2009-06-22	2014-07-25	61
1	59	1	2	1	2	1	AT	0	99	1	1	1	1	0	1	1	1	0	2009-06-26	2014-06-23	59	0	2009-06-26	2014-06-23	59
1	29	0	2	2	3	1	AT	0	2	1	1	1	1	0	1	1	1	0	2009-06-29	2015-09-08	74	0	2009-06-29	2015-09-08	74
1	51	0	4	2	3	1	AT	0	2	1	1	1	1	0	1	1	1	0	2009-07-07	2015-04-15	69	1	2009-07-07	2013-11-06	51
1	56	1	2	1	2	1	AT	0	2	1	1	1	99	99	1	1	1	0	2009-07-21	2014-10-06	62	0	2009-07-21	2014-10-06	62
0	58	1	1	1	2	1	AT	1	2	0	0	1	0	3	0	0	3	0	2009-07-21	2015-01-22	66	0	2009-07-21	2015-01-22	66
0	63	1	4	1	3	1	AT	1	3	1	0	1	0	3	0	0	3	0	2009-07-27	2015-02-03	66	0	2009-07-27	2015-02-03	66
1	55	1	4	1	3	1	AT	0	1	1	1	1	1	0	1	0	1	0	2009-07-28	2015-01-22	65	0	2009-07-28	2015-01-22	65
1	43	0	2	1	2	1	AT	0	1	1	1	1	1	0	1	1	1	0	2009-08-14	2015-03-10	66	0	2009-08-14	2015-03-10	66
0	45	0	2	1	2	1	AT	1	1	0	1	1	1	3	0	0	1	0	2009-08-14	2015-02-04	65	0	2009-08-14	2015-02-04	65
1	62	1	4	1	3	1	AT	0	3	1	1	1	1	0	1	1	1	1	2009-08-17	2014-02-14	53	1	2009-08-17	2011-08-30	24
1	48	0	2	1	2	1	AT	0	1	1	1	1	1	0	1	0	1	0	2009-08-19	2015-03-18	66	0	2009-08-19	2015-03-18	66
1	45	0	2	1	2	1	AT	0	2	1	1	1	1	0	1	1	1	0	2009-08-19	2015-04-17	67	0	2009-08-19	2015-04-17	67
1	45	0	3	3	3	1	AT	0	3	1	1	1	1	0	1	0	1	0	2009-08-25	2015-02-20	65	0	2009-08-25	2015-02-20	65
1	48	0	2	1	2	1	AT	0	2	0	1	1	1	0	1	0	1	0	2009-08-28	2015-04-23	67	0	2009-08-28	2015-04-23	67
1	69	1	1	1	2	1	AT	1	1	1	1	1	1	3	1	0	1	0	2009-09-25	2015-11-25	74	0	2009-09-25	2015-11-25	74
1	51	0	4	3	3	1	AT	1	3	1	0	1	1	3	1	1	1	1	2009-09-30	2011-12-21	26	1	2009-09-30	2010-01-20	3
1	42	0	2	1	2	1	AT	0	1	0	1	1	1	0	1	0	1	0	2009-10-05	2016-05-02	78	0	2009-10-05	2016-05-02	78
1	49	1	2	1	2	1	AT	0	1	1	1	0	1	0	1	1	1	0	2009-10-08	2015-08-03	69	0	2009-10-08	2015-08-03	69
1	42	0	4	3	3	1	AT	0	3	1	0	0	0	0	1	1	1	1	2009-10-08	2010-01-22	3	1	2009-10-08	2009-11-19	1
0	62	1	2	1	2	1	AT	0	2	0	1	1	1	99	0	0	1	0	2009-10-08	2015-11-05	72	0	2009-10-08	2015-06-05	67
1	59	1	2	1	2	1	AT	0	1	1	1	1	1	0	1	0	1	1	2009-10-19	2012-07-20	33	1	2009-10-19	2011-09-30	23
1	53	1	3	3	3	1	AT	1	1	1	1	1	1	3	1	0	3	0	2009-10-20	2015-09-17	70	0	2009-10-20	2015-09-17	70
1	35	0	2	1	2	1	AT	0	2	1	0	0	0	0	1	1	1	1	2009-10-20	2010-04-14	5	1	2009-10-20	2010-01-13	2
0	40	0	2	1	2	1	AT	0	3	0	0	1	0	0	0	0	1	0	2009-10-21	2016-01-20	74	0	2009-10-21	2016-01-20	74
0	45	0	3	1	3	1	AT	0	3	1	1	1	1	0	0	1	1	1	2009-10-21	2010-11-16	12	1	2009-10-21	2010-03-04	4
1	54	1	2	1	2	1	AT	0	1	1	1	0	1	0	1	0	1	0	2009-10-27	2015-04-02	65	0	2009-10-27	2015-04-02	65
1	29	0	3	3	3	1	AT	1	2	1	0	1	1	3	1	1	1	1	2009-10-30	2011-08-17	21	1	2009-10-30	2010-09-11	10
1	51	1	2	1	2	1	AT	0	1	1	1	1	1	0	1	1	1	0	2009-11-02	2017-03-09	88	1	2009-11-02	2016-08-18	81
0	59	1	2	1	2	1	AT	0	1	1	0	0	0	0	0	0	1	0	2009-11-09	2017-03-02	87	1	2009-11-09	2012-04-27	29
1	49	0	2	1	2	1	AT	0	2	1	1	1	1	0	1	1	1	0	2009-11-10	2016-04-26	77	1	2009-11-10	2011-10-13	23
1	43	0	3	1	3	1	AT	0	1	1	1	0	1	0	1	1	1	0	2009-11-18	2015-03-30	64	0	2009-11-18	2015-03-30	64
1	60	1	2	1	2	1	AT	0	1	1	1	0	1	0	1	0	1	0	2009-11-20	2016-01-20	74	0	2009-11-20	2016-01-20	74
0	70	1	2	3	3	1	AT	0	2	0	1	1	1	0	0	0	3	1	2009-11-24	2011-08-04	20	1	2009-11-24	2010-11-01	11
1	52	1	2	3	3	1	AT	0	99	1	0	1	0	0	1	1	1	1	2009-11-25	2011-06-09	18	1	2009-11-25	2010-11-06	11
1	52	1	2	1	2	1	AT	0	2	0	0	1	0	0	1	1	1	0	2009-11-25	2015-12-15	72	0	2009-11-25	2015-12-15	72
0	34	0	3	3	3	1	AT	1	2	1	1	1	1	3	0	1	1	0	2009-11-25	2015-12-03	72	0	2009-11-25	2015-12-03	72
0	45	0	2	1	2	1	AT	1	99	0	1	1	1	3	0	0	1	0	2009-11-27	2015-12-10	72	0	2009-11-27	2015-12-10	72
1	64	1	2	1	2	1	AT	0	2	0	1	1	1	0	1	1	1	0	2009-11-30	2015-12-09	72	0	2009-11-30	2015-12-09	72
0	72	1	1	1	2	1	AT	0	2	1	0	1	99	99	0	1	1	0	2009-11-30	2015-08-21	68	0	2009-11-30	2015-08-21	68
1	57	1	3	1	3	1	A	0	99	1	1	0	1	0	1	0	1	0	2009-12-02	2016-05-09	77	0	2009-12-02	2016-05-09	77
0	65	1	4	1	3	1	AT	0	3	1	0	1	0	0	0	0	1	0	2009-12-02	2015-07-07	67	0	2009-12-02	2015-07-07	67
0	39	0	4	1	3	1	AT	0	3	1	0	1	0	0	0	0	3	0	2009-12-04	2016-04-18	76	1	2009-12-04	2010-11-09	11
1	40	0	2	1	2	1	AT	0	1	1	1	1	1	0	1	1	1	0	2009-12-07	2016-05-09	77	0	2009-12-07	2016-05-09	77
0	58	1	2	1	2	1	AT	1	3	0	0	1	0	3	0	0	1	0	2009-12-11	2015-11-19	71	0	2009-12-11	2015-11-19	71
1	59	1	2	1	2	1	AT	1	3	0	1	1	1	99	1	0	1	0	2009-12-14	2016-01-20	73	0	2009-12-14	2016-01-20	73
0	46	0	3	3	3	1	AT	0	99	1	1	1	1	99	0	0	1	0	2009-12-25	2016-03-22	74	0	2009-12-25	2016-03-22	74
1	60	1	2	1	2	1	AT	0	99	1	1	1	1	0	1	1	1	0	2010-01-07	2016-04-05	74	0	2010-01-07	2016-04-05	74
0	54	1	1	3	3	1	AT	0	3	0	0	1	0	0	0	0	3	0	2010-01-13	2016-01-25	72	0	2010-01-13	2016-01-25	72
1	54	1	2	1	2	1	AT	0	1	0	1	1	1	0	1	1	1	0	2010-01-26	2015-08-31	67	0	2010-01-26	2015-08-31	67
1	47	0	4	3	3	1	AT	0	2	1	0	1	0	0	1	1	1	1	2010-01-27	2015-03-13	61	1	2010-01-27	2011-08-19	18
1	60	1	2	1	2	1	AT	0	2	1	1	1	1	0	1	1	1	1	2010-02-01	2016-01-28	71	1	2010-02-01	2011-02-16	12
0	58	1	2	1	2	1	AT	1	2	1	0	1	0	3	0	0	3	0	2010-02-01	2015-08-19	66	0	2010-02-01	2015-08-19	66
1	56	1	3	1	3	1	AT	0	99	1	1	1	1	0	1	1	1	1	2010-02-03	2013-11-10	45	1	2010-02-03	2012-01-26	23
1	46	0	2	1	2	1	AT	0	1	1	1	0	1	0	1	0	1	0	2010-02-03	2015-03-16	61	0	2010-02-03	2015-03-16	61
1	51	1	3	1	3	1	AT	0	1	1	1	1	1	0	1	1	1	0	2010-02-03	2016-04-25	74	0	2010-02-03	2016-04-25	74
1	68	1	2	1	2	1	AT	0	1	1	1	0	1	0	1	0	1	0	2010-02-08	2016-03-22	73	0	2010-02-08	2016-03-22	73
0	61	1	2	3	3	1	AT	1	3	1	1	1	1	3	0	0	1	0	2010-02-08	2016-04-20	74	0	2010-02-08	2016-04-20	74
1	49	0	2	1	2	1	AT	0	2	1	0	0	0	0	1	1	1	0	2010-02-09	2016-04-11	74	0	2010-02-09	2016-04-11	74
1	42	0	3	1	3	1	AT	0	2	1	1	0	99	99	1	0	1	0	2010-02-10	2016-04-18	74	0	2010-02-10	2016-04-18	74
0	58	1	1	1	2	1	AT	0	2	0	0	1	0	0	0	0	3	0	2010-02-15	2015-03-18	61	0	2010-02-15	2015-03-18	61
1	49	0	1	1	2	1	AT	0	1	1	0	1	1	0	1	0	1	0	2010-02-17	2016-02-10	71	0	2010-02-17	2016-02-10	71
1	76	1	2	3	3	1	AT	0	3	1	0	1	0	0	1	0	1	0	2010-02-22	2016-03-15	72	0	2010-02-22	2016-03-15	72
0	49	0	2	3	3	1	AT	0	99	0	0	1	0	0	0	1	1	1	2010-02-22	2011-08-11	17	1	2010-02-22	2011-05-13	14
0	54	1	2	3	3	1	AT	1	99	1	0	1	0	3	0	1	3	0	2010-02-22	2015-03-11	60	0	2010-02-22	2015-03-11	60
1	38	0	2	1	2	1	AT	0	3	1	0	0	0	0	1	1	1	1	2010-02-24	2013-05-24	39	1	2010-02-24	2011-08-25	18
0	60	1	4	1	3	1	AT	0	99	0	1	1	1	0	0	0	1	0	2010-02-25	2016-05-09	74	1	2010-02-25	2011-07-19	16
0	31	0	3	3	3	1	AT	1	1	1	1	1	1	3	0	1	1	0	2010-02-26	2016-05-02	74	1	2010-02-26	2012-11-08	32
1	58	1	2	1	2	1	AT	0	2	1	1	0	1	0	1	0	1	0	2010-03-01	2016-04-20	73	0	2010-03-01	2016-04-20	73
0	52	1	2	1	2	1	AT	1	3	0	0	1	0	3	0	0	3	0	2010-03-01	2015-04-08	61	0	2010-03-01	2015-04-08	61
1	58	1	4	1	3	1	AT	0	2	1	1	1	1	0	1	0	1	0	2010-03-03	2016-05-10	74	1	2010-03-03	2013-08-28	41
0	40	0	2	3	3	1	AT	1	2	1	0	1	0	3	0	1	1	0	2010-03-03	2016-03-16	72	0	2010-03-03	2016-03-16	72
1	36	0	2	2	3	1	AT	0	2	1	1	1	1	0	1	1	1	0	2010-03-04	2016-04-26	73	1	2010-03-04	2010-12-15	9
0	40	0	1	3	3	1	AT	0	1	1	1	1	1	0	0	0	3	0	2010-03-08	2016-02-24	71	0	2010-03-08	2016-02-24	71
1	63	1	2	1	2	1	AT	0	99	1	1	0	1	0	1	0	1	0	2010-03-10	2016-02-16	71	0	2010-03-10	2016-02-16	71
1	39	0	3	2	3	1	AT	0	1	1	1	1	1	0	1	0	1	0	2010-03-10	2016-03-30	72	0	2010-03-10	2016-03-30	72
0	41	0	2	1	2	1	AT	1	2	1	0	0	0	3	0	1	3	0	2010-03-11	2016-03-30	72	0	2010-03-11	2016-03-30	72
1	55	1	3	1	3	1	AT	0	99	1	1	1	1	0	1	1	1	0	2010-03-15	2016-03-09	71	0	2010-03-15	2016-03-09	71
1	65	1	1	1	2	1	AT	0	99	0	1	1	1	0	1	0	1	0	2010-03-15	2016-04-14	72	0	2010-03-15	2016-04-14	72
1	51	0	2	1	2	1	AT	0	1	0	1	1	1	0	1	0	1	0	2010-03-17	2016-04-06	72	0	2010-03-17	2016-04-06	72
1	61	1	2	3	3	1	AT	0	2	1	1	1	1	99	1	0	1	0	2010-03-23	2016-03-18	71	0	2010-03-23	2016-03-18	71
1	74	1	4	3	3	1	AT	1	99	1	0	1	0	3	1	0	3	0	2010-03-24	2015-11-18	67	0	2010-03-24	2015-11-18	67
1	43	0	4	3	3	1	AT	0	99	1	1	1	1	0	1	1	1	0	2010-03-24	2016-04-15	72	0	2010-03-24	2016-04-15	72
1	63	1	2	1	2	1	AT	0	99	1	0	1	0	0	1	1	1	1	2010-03-25	2011-06-05	14	1	2010-03-25	2010-12-11	8
1	44	0	3	1	3	1	AT	0	99	1	1	1	1	0	1	1	1	0	2010-03-29	2016-05-10	73	1	2010-03-29	2014-02-28	46
0	54	0	3	1	3	1	AT	1	3	1	0	0	0	3	0	0	3	0	2010-03-31	2016-03-15	71	0	2010-03-31	2016-03-15	71
0	50	0	2	1	2	1	AT	1	2	1	0	0	0	3	0	1	3	0	2010-04-02	2015-12-15	68	0	2010-04-02	2015-12-15	68
0	54	1	1	1	2	1	AT	0	2	0	0	1	0	0	0	0	1	0	2010-04-02	2015-11-10	67	0	2010-04-02	2015-11-10	67
0	53	1	3	1	3	1	AT	1	3	1	0	1	0	3	0	0	3	0	2010-04-07	2015-11-24	67	0	2010-04-07	2015-11-24	67
1	39	0	2	1	2	1	AT	0	2	1	1	0	1	0	1	0	3	0	2010-04-14	2016-02-16	70	0	2010-04-14	2016-02-16	70
0	40	0	3	1	3	1	AT	1	99	1	1	0	1	3	0	0	1	0	2010-04-15	2016-02-03	69	0	2010-04-15	2016-02-03	69
0	52	0	2	1	2	1	AT	1	3	0	0	1	0	3	0	0	3	0	2010-05-06	2015-11-10	66	0	2010-05-06	2015-11-10	66
1	57	1	2	1	2	1	AT	0	1	1	1	1	1	0	1	0	1	0	2010-05-11	2016-05-02	71	1	2010-05-11	2013-04-15	35
1	24	0	2	1	2	1	AT	0	3	1	0	0	0	0	1	1	1	0	2010-05-11	2016-06-09	72	0	2010-05-11	2016-06-09	72
0	49	0	2	3	3	1	AT	0	3	0	0	1	0	0	0	0	1	0	2010-05-24	2015-12-02	66	0	2010-05-24	2015-12-02	66
1	37	0	1	1	2	1	AT	1	99	0	0	1	0	3	1	1	1	1	2010-05-24	2014-01-04	43	1	2010-05-24	2011-06-07	12
0	43	0	4	3	3	1	AT	1	1	1	0	1	0	3	0	0	3	0	2010-05-25	2016-01-07	67	0	2010-05-25	2016-01-07	67
0	50	0	2	3	3	1	AT	0	1	1	1	1	1	0	0	0	1	0	2010-05-26	2016-05-16	71	1	2010-05-26	2015-04-04	58
1	44	0	2	1	2	1	AT	1	3	1	1	1	1	3	1	1	1	0	2010-05-31	2015-12-15	66	0	2010-05-31	2015-12-15	66
1	49	0	2	2	3	1	AT	0	2	1	1	1	1	0	1	0	1	0	2010-06-01	2016-03-23	69	0	2010-06-01	2016-03-23	69
0	31	0	3	3	3	1	AT	0	3	1	0	1	0	0	0	0	1	0	2010-06-10	2015-12-22	66	0	2010-06-10	2015-12-22	66
1	36	0	3	3	3	1	AT	0	2	1	1	1	1	0	1	1	1	1	2010-06-16	2013-09-26	39	1	2010-06-16	2010-10-29	4
1	33	0	2	1	2	1	AT	0	3	1	0	0	0	0	1	1	1	0	2010-06-21	2016-01-07	66	0	2010-06-21	2016-01-07	66
1	53	0	2	1	2	1	AT	0	1	1	1	0	1	0	1	1	1	0	2010-06-29	2016-03-03	68	0	2010-06-29	2016-03-03	68
1	39	0	2	3	3	1	AT	0	3	1	0	1	0	0	1	1	1	1	2010-07-01	2015-04-04	57	1	2010-07-01	2011-07-05	12
1	57	1	2	3	3	1	AT	1	2	1	1	1	1	3	1	0	1	0	2010-07-08	2016-02-24	67	0	2010-07-08	2016-02-24	67
0	42	0	1	1	2	1	AT	0	1	0	1	1	1	0	0	1	1	0	2010-07-12	2016-01-21	66	0	2010-07-12	2016-01-21	66
0	38	0	3	1	3	1	AT	1	1	1	1	1	1	3	0	1	3	0	2010-07-14	2016-02-24	67	0	2010-07-14	2016-02-24	67
1	45	0	2	1	2	1	AT	0	2	0	1	1	1	0	1	0	1	1	2010-07-21	2013-12-26	41	1	2010-07-21	2013-07-18	35
0	45	0	2	1	2	1	AT	0	2	1	1	0	1	0	0	0	1	0	2010-07-27	2016-04-15	68	0	2010-07-27	2016-04-15	68
1	60	1	4	3	3	1	AT	1	1	1	1	1	1	3	1	0	1	0	2010-07-28	2016-05-11	69	1	2010-07-28	2015-09-17	61
0	66	1	2	2	3	1	AT	1	2	0	0	1	0	3	0	0	3	0	2010-08-04	2016-08-23	72	0	2010-08-04	2016-08-23	72
0	36	0	3	1	3	1	AT	0	99	0	0	1	0	0	0	0	3	0	2010-08-05	2016-02-10	66	0	2010-08-05	2016-02-10	66
1	57	1	2	2	3	1	AT	0	1	1	0	1	1	0	1	1	1	1	2010-08-09	2011-10-07	13	1	2010-08-09	2011-02-16	6
0	67	1	4	1	3	1	AT	0	3	1	1	1	1	0	0	0	3	0	2010-08-17	2016-03-10	66	0	2010-08-17	2016-03-10	66
0	39	0	2	1	2	1	AT	0	99	1	1	0	1	99	0	0	1	0	2010-08-20	2016-04-04	67	0	2010-08-20	2016-04-04	67
0	64	1	2	1	2	1	AT	1	1	1	0	1	0	3	0	0	3	0	2010-08-24	2017-04-12	79	0	2010-08-24	2017-04-12	79
0	65	1	99	3	3	1	AT	1	1	1	0	1	0	3	0	0	3	0	2010-08-30	2011-11-10	14	0	2010-08-30	2011-11-10	14
0	73	1	1	1	2	1	AT	0	3	0	1	1	1	0	0	0	3	0	2010-09-06	2016-09-21	72	0	2010-09-06	2016-09-21	72
1	54	1	2	1	2	1	AT	1	1	1	0	0	0	3	1	0	1	1	2010-09-10	2015-08-03	58	1	2010-09-10	2011-09-14	12
0	53	0	2	1	2	1	AT	0	3	0	1	1	1	0	0	0	3	0	2010-09-27	2016-09-29	72	0	2010-09-27	2016-09-29	72
1	45	0	3	1	3	1	AT	0	1	1	1	1	1	0	1	1	1	0	2010-10-05	2017-05-17	79	0	2010-10-05	2017-05-17	79
1	62	1	1	1	2	1	AT	0	2	0	1	1	1	0	1	0	1	0	2010-10-05	2017-04-05	78	0	2010-10-05	2017-04-05	78
0	41	0	1	2	3	1	AT	0	3	1	0	1	0	0	0	1	1	0	2010-10-08	2017-05-08	79	0	2010-10-08	2017-05-08	79
1	59	1	3	2	3	1	AT	0	99	1	1	1	1	0	1	0	1	0	2010-10-14	2017-04-06	77	0	2010-10-14	2017-04-06	77
1	35	0	2	1	2	1	AT	0	2	1	1	0	1	0	1	1	1	0	2010-10-19	2016-10-20	72	0	2010-10-19	2016-10-20	72
0	57	1	2	1	2	1	AT	0	3	1	0	0	0	0	0	0	3	0	2010-10-20	2016-09-27	71	0	2010-10-20	2016-09-27	71
1	61	1	1	1	2	1	AT	0	1	1	1	0	1	0	1	0	1	0	2010-10-26	2016-10-20	71	0	2010-10-26	2016-10-20	71
1	43	0	2	1	2	1	AT	0	1	1	1	0	1	0	1	0	1	0	2010-10-27	2017-04-26	77	0	2010-10-27	2017-04-26	77
1	43	0	1	1	2	1	AT	1	1	1	1	1	1	3	1	0	1	0	2010-11-01	2016-11-01	72	0	2010-11-01	2016-11-01	72
1	40	0	1	1	2	1	AT	0	3	1	1	1	1	0	1	1	1	0	2010-11-09	2016-11-29	72	0	2010-11-09	2016-11-29	72
0	47	0	1	1	2	1	AT	1	2	0	1	1	1	3	0	1	1	0	2010-11-15	2016-12-07	72	0	2010-11-15	2016-12-07	72
1	56	1	4	3	3	1	AT	0	1	1	1	1	1	0	1	1	1	1	2010-11-16	2011-07-27	8	1	2010-11-16	2011-06-01	6
0	47	0	2	1	2	1	AT	1	1	0	1	1	1	3	0	0	1	0	2010-11-17	2016-10-25	71	0	2010-11-17	2016-10-25	71
1	59	1	3	3	3	1	AT	0	1	1	0	1	0	0	1	1	1	1	2010-11-24	2014-02-26	39	1	2010-11-24	2013-11-18	35
0	62	1	2	1	2	1	AT	1	1	1	0	0	0	3	0	0	3	0	2010-11-24	2017-01-11	73	0	2010-11-24	2017-01-11	73
1	52	0	1	2	3	1	AT	0	3	1	0	1	0	0	1	0	1	1	2010-11-29	2013-07-22	31	1	2010-11-29	2012-05-01	17
0	35	0	2	1	2	1	AT	0	3	0	0	0	0	0	0	0	1	1	2010-12-07	2011-06-02	5	1	2010-12-07	2011-02-15	2
0	55	1	2	1	2	1	AT	1	2	1	0	1	99	99	0	0	1	0	2010-12-08	2017-05-22	77	0	2010-12-08	2017-05-22	77
0	43	0	2	1	2	1	AT	0	3	0	0	1	0	0	0	0	3	0	2010-12-14	2017-04-07	75	0	2010-12-14	2017-04-07	75
1	59	1	3	1	3	1	AT	0	1	1	1	1	1	0	1	0	1	0	2010-12-17	2017-05-17	77	1	2010-12-17	2013-11-27	35
0	63	1	2	1	2	1	AT	0	1	0	0	1	0	0	0	0	3	1	2010-12-20	2012-08-02	19	1	2010-12-20	2011-10-12	9
0	33	0	2	1	2	1	A	0	2	0	0	1	0	0	0	0	1	0	2010-12-24	2016-12-06	71	0	2010-12-24	2016-12-06	71
1	48	0	3	1	3	1	AT	0	2	1	1	0	1	0	1	0	1	0	2010-12-27	2016-12-21	71	0	2010-12-27	2016-12-21	71
1	58	1	2	1	2	1	AT	0	1	0	1	1	1	0	1	0	1	0	2011-01-05	2014-03-25	38	0	2011-01-05	2014-03-25	38
1	48	0	2	1	2	1	AT	0	2	1	1	1	1	0	1	1	1	0	2011-01-07	2014-02-17	37	0	2011-01-07	2014-02-17	37
1	38	0	1	1	2	1	AT	0	2	1	1	1	1	0	1	0	1	0	2011-01-07	2014-01-15	36	0	2011-01-07	2014-01-15	36
1	45	0	2	1	2	1	AT	0	1	0	1	1	1	0	1	0	1	0	2011-01-13	2015-07-24	54	0	2011-01-13	2015-07-24	54
0	37	0	2	1	2	1	AT	0	3	0	0	1	0	0	0	0	3	0	2011-01-13	2014-02-07	36	0	2011-01-13	2014-02-07	36
1	41	0	3	1	3	1	AT	0	1	1	1	1	1	0	1	0	1	0	2011-01-17	2014-03-17	38	0	2011-01-17	2014-03-17	38
0	39	0	3	3	3	1	AT	0	1	1	1	1	1	0	0	0	1	0	2011-01-19	2014-03-31	38	0	2011-01-19	2014-03-31	38
0	49	1	2	1	2	1	AT	0	1	0	1	1	1	0	0	0	1	0	2011-01-24	2015-07-28	54	0	2011-01-24	2015-07-28	54
1	64	1	2	1	2	1	AT	0	1	0	1	1	1	0	1	0	1	0	2011-01-25	2014-01-17	35	0	2011-01-25	2014-01-17	35
0	55	1	2	1	2	1	AT	1	3	1	0	1	0	3	0	0	3	0	2011-01-26	2014-03-03	37	0	2011-01-26	2014-03-03	37
1	57	1	2	1	2	1	AT	0	99	1	1	1	1	0	1	1	1	0	2011-01-27	2014-04-02	38	0	2011-01-27	2014-04-02	38
0	49	0	2	1	2	1	AT	1	3	1	0	0	0	3	0	0	3	0	2011-01-28	2014-02-12	36	0	2011-01-28	2014-02-12	36
1	46	0	2	1	2	1	AT	0	1	1	1	1	1	0	1	1	1	0	2011-01-31	2014-03-27	37	0	2011-01-31	2014-03-27	37
1	63	1	2	1	2	1	AT	0	99	1	0	0	0	0	1	1	1	0	2011-02-01	2014-02-28	36	0	2011-02-01	2014-02-28	36
0	32	0	2	1	2	1	AT	0	2	0	1	1	1	99	0	0	1	0	2011-02-07	2014-01-21	35	0	2011-02-07	2014-01-21	35
0	54	0	2	1	2	1	AT	0	1	0	0	1	0	0	0	0	3	0	2011-02-09	2013-10-31	32	0	2011-02-09	2013-10-31	32
1	68	1	4	1	3	1	AT	0	2	1	1	0	1	99	1	0	3	0	2011-02-15	2014-07-18	41	0	2011-02-15	2014-07-18	41
1	57	1	3	1	3	1	AT	1	2	1	1	1	1	3	1	0	1	0	2011-02-15	2014-03-17	37	0	2011-02-15	2014-03-17	37
1	57	1	2	1	2	1	AT	0	1	1	1	0	1	0	1	1	1	0	2011-02-15	2014-02-06	35	0	2011-02-15	2014-02-06	35
1	38	0	2	1	2	1	AT	0	1	1	1	0	1	0	1	1	1	0	2011-02-16	2014-06-16	40	0	2011-02-16	2014-06-16	40
1	30	0	2	1	2	1	AT	0	3	1	1	0	1	0	1	0	1	0	2011-02-16	2013-06-24	28	0	2011-02-16	2013-06-24	28
1	41	0	2	3	3	1	AT	0	2	1	1	1	1	0	1	0	1	0	2011-02-16	2014-03-11	36	0	2011-02-16	2014-03-11	36
0	43	0	2	3	3	1	AT	1	1	0	0	1	0	3	0	0	3	0	2011-02-16	2014-02-25	36	0	2011-02-16	2014-02-25	36
1	42	0	4	3	3	1	AT	0	1	1	1	1	1	0	1	0	1	0	2011-02-21	2014-04-04	37	1	2011-02-21	2012-06-01	15
0	50	1	2	1	2	1	AT	0	1	1	1	0	1	0	0	0	1	0	2011-02-21	2014-02-14	35	0	2011-02-21	2014-02-14	35
1	62	1	2	1	2	1	AT	0	1	1	1	1	0	0	1	0	1	0	2011-02-21	2014-02-12	35	0	2011-02-21	2014-02-12	35
0	35	0	3	3	3	1	AT	1	1	1	1	1	1	3	0	0	3	1	2011-02-23	2013-10-15	31	1	2011-02-23	2012-03-15	12
0	43	1	2	1	2	1	AT	1	3	0	1	1	1	3	0	0	1	0	2011-02-23	2014-03-11	36	0	2011-02-23	2014-03-11	36
1	59	1	2	1	2	1	AT	0	2	0	1	1	1	0	1	0	1	0	2011-03-02	2014-02-28	35	0	2011-03-02	2014-02-28	35
1	24	0	2	1	2	1	AT	0	3	0	1	1	0	0	1	1	1	1	2011-03-07	2012-05-09	14	1	2011-03-07	2011-09-30	6
1	41	0	2	1	2	1	AT	0	1	1	1	0	1	0	1	0	1	0	2011-03-08	2014-03-27	36	0	2011-03-08	2014-03-27	36
1	56	1	2	1	2	1	AT	0	99	1	1	1	1	0	1	1	1	0	2011-03-14	2014-03-18	36	0	2011-03-14	2014-03-18	36
1	42	0	2	3	3	1	AT	0	1	1	0	1	0	0	1	0	1	0	2011-03-14	2014-03-17	36	0	2011-03-14	2014-03-17	36
0	53	1	1	1	2	1	AT	1	3	0	1	1	1	3	0	0	3	0	2011-03-14	2014-03-14	36	0	2011-03-14	2014-03-14	36
1	59	1	2	1	2	1	AT	0	3	0	0	1	0	0	1	0	1	0	2011-03-16	2014-03-18	36	0	2011-03-16	2014-03-18	36
1	56	0	4	3	3	1	AT	0	2	1	1	1	1	0	1	0	1	0	2011-03-18	2014-04-03	36	0	2011-03-18	2014-04-03	36
0	49	0	1	1	2	1	AT	1	99	1	0	0	0	3	0	1	1	0	2011-03-18	2014-03-13	35	0	2011-03-18	2014-03-13	35
0	46	0	2	1	2	1	AT	0	2	1	0	1	1	0	0	0	1	0	2011-03-29	2014-04-02	36	0	2011-03-29	2014-04-02	36
1	43	0	3	1	3	1	AT	0	1	1	1	1	1	0	1	1	1	1	2011-04-04	2015-04-06	48	1	2011-04-04	2012-10-23	18
1	58	1	2	1	2	1	AT	1	1	1	1	0	1	3	1	0	1	0	2011-04-07	2014-03-31	35	0	2011-04-07	2014-03-31	35
0	52	0	2	1	2	1	AT	1	2	0	0	1	0	3	0	0	3	0	2011-04-11	2013-10-15	30	0	2011-04-11	2013-10-15	30
1	41	0	2	1	2	1	AT	0	1	1	1	1	1	0	1	1	1	0	2011-04-18	2014-06-24	38	1	2011-04-18	2014-04-25	36
1	58	1	3	1	3	1	AT	0	1	1	1	1	99	99	1	1	1	0	2011-04-21	2014-04-01	35	0	2011-04-21	2014-04-01	35
1	40	0	3	1	3	1	AT	0	1	1	1	1	1	0	1	1	1	0	2011-04-25	2014-01-06	32	0	2011-04-25	2014-01-06	32
1	39	0	3	1	3	1	AT	0	1	1	1	1	1	0	1	1	1	0	2011-05-11	2014-06-02	36	0	2011-05-11	2014-06-02	36
0	51	1	2	1	2	1	AT	1	1	1	1	0	1	3	0	0	3	0	2011-05-16	2014-03-12	33	0	2011-05-16	2014-03-12	33
1	47	0	4	1	3	1	AT	0	3	1	1	1	1	99	1	1	1	0	2011-05-17	2017-02-09	68	0	2011-05-17	2017-02-09	68
1	50	0	2	1	2	1	AT	0	99	0	1	1	1	0	1	0	1	0	2011-05-18	2013-11-11	29	0	2011-05-18	2013-11-11	29
0	57	1	4	1	3	1	AT	1	2	1	0	1	0	99	0	0	3	0	2011-05-23	2013-11-22	29	0	2011-05-23	2013-11-22	29
1	67	1	4	1	3	1	AT	0	1	1	1	1	1	0	1	0	1	0	2011-05-30	2013-12-18	30	0	2011-05-30	2013-12-18	30
1	48	0	2	1	2	1	AT	0	1	1	1	1	1	0	1	0	1	0	2011-05-31	2014-03-14	33	0	2011-05-31	2014-03-14	33
1	67	1	2	1	2	1	AT	0	1	1	1	0	1	0	1	1	1	0	2011-06-08	2013-12-02	29	0	2011-06-08	2013-12-02	29
1	73	1	2	3	3	1	AT	0	3	1	0	1	0	0	1	1	1	1	2011-06-13	2015-07-27	49	1	2011-06-13	2012-02-08	7
1	31	0	3	1	3	1	AT	0	3	1	1	0	1	0	1	1	1	0	2011-06-20	2014-03-12	32	0	2011-06-20	2014-03-12	32
0	56	1	2	1	2	1	AT	1	3	1	1	0	1	3	0	0	1	0	2011-06-20	2013-12-24	30	0	2011-06-20	2013-12-24	30
1	43	0	1	3	3	1	A	1	99	1	0	1	0	3	1	1	1	0	2011-06-27	2014-02-25	31	0	2011-06-27	2014-02-25	31
0	53	1	2	1	2	1	AT	1	3	0	0	1	0	3	0	0	1	0	2011-06-27	2014-01-22	30	0	2011-06-27	2014-01-22	30
1	51	1	2	1	2	1	AT	1	1	1	1	1	1	3	1	0	1	0	2011-07-01	2014-07-24	36	0	2011-07-01	2014-07-24	36
1	35	0	3	1	3	1	AT	1	2	1	0	1	0	3	1	1	1	0	2011-07-06	2014-01-07	30	0	2011-07-06	2014-01-07	30
1	49	0	2	1	2	1	AT	0	1	1	1	1	1	0	1	0	1	0	2011-07-12	2014-03-13	32	0	2011-07-12	2014-03-13	32
1	61	1	1	1	2	1	AT	0	1	0	1	1	1	99	1	0	1	0	2011-07-13	2014-03-10	31	0	2011-07-13	2014-03-10	31
0	63	1	2	1	2	1	AT	1	1	1	0	0	0	3	0	0	3	0	2011-07-13	2014-02-17	31	0	2011-07-13	2014-02-17	31
1	41	0	2	3	3	1	AT	0	1	1	1	1	1	0	1	1	1	1	2011-07-20	2016-04-11	56	1	2011-07-20	2012-05-31	10
0	39	0	2	1	2	1	AT	1	3	1	0	0	0	3	0	0	3	0	2011-08-01	2014-03-10	31	0	2011-08-01	2014-03-10	31
0	56	1	2	1	2	1	AT	1	2	0	0	1	0	3	0	0	3	0	2011-08-03	2014-02-14	30	0	2011-08-03	2014-02-14	30
1	66	1	2	1	2	1	AT	0	2	1	1	1	1	99	1	0	1	0	2011-08-03	2014-02-04	30	0	2011-08-03	2014-02-04	30
1	38	0	1	3	3	1	AT	0	2	1	1	1	1	0	1	0	1	0	2011-08-08	2015-08-31	48	1	2011-08-08	2014-08-11	36
1	58	1	2	1	2	1	AT	0	2	1	1	0	1	0	1	1	1	0	2011-08-08	2014-01-15	29	0	2011-08-08	2014-01-15	29
1	61	1	2	1	2	1	AT	0	3	1	1	1	1	0	1	1	1	1	2011-08-12	2013-07-14	23	1	2011-08-12	2012-09-20	13
1	41	0	2	1	2	1	AT	0	2	0	1	1	1	0	1	0	1	0	2011-08-15	2014-02-25	30	0	2011-08-15	2014-02-25	30
0	43	0	4	1	3	1	AT	0	3	1	0	1	0	0	0	0	1	0	2011-08-15	2014-02-12	29	0	2011-08-15	2014-02-12	29
0	48	1	2	1	2	1	AT	0	1	1	1	1	1	0	0	0	1	0	2011-08-16	2014-02-13	29	0	2011-08-16	2014-02-13	29
0	33	0	2	1	2	1	AT	1	3	1	1	1	0	3	0	0	3	0	2011-08-19	2014-04-03	31	0	2011-08-19	2014-04-03	31
1	30	0	2	3	3	1	AT	0	2	1	1	1	1	0	1	1	1	0	2011-08-19	2014-03-12	30	0	2011-08-19	2014-03-12	30
0	50	0	3	1	3	1	AT	0	1	1	1	0	1	0	0	0	1	0	2011-08-19	2014-02-20	30	0	2011-08-19	2014-02-20	30
0	31	0	2	1	2	1	AT	0	3	0	0	1	0	0	0	0	3	0	2011-08-22	2014-02-19	29	0	2011-08-22	2014-02-19	29
0	31	0	2	1	2	1	AT	1	3	0	0	1	0	3	0	0	3	0	2011-08-24	2014-08-19	35	0	2011-08-24	2014-08-19	35
0	62	1	3	1	3	1	AT	1	3	1	0	0	0	3	0	0	3	0	2011-08-29	2014-02-14	29	0	2011-08-29	2014-02-14	29
0	63	1	1	1	2	1	AT	1	2	1	0	0	0	3	0	0	3	0	2011-08-31	2014-02-24	29	0	2011-08-31	2014-02-24	29
1	40	0	2	1	2	1	AT	0	1	1	1	0	1	0	1	1	1	0	2011-09-06	2014-03-03	29	0	2011-09-06	2014-03-03	29
1	60	1	1	1	2	1	AT	1	3	0	0	1	0	99	1	0	3	0	2011-09-07	2014-03-10	30	0	2011-09-07	2014-03-10	30
0	52	1	2	1	2	1	AT	1	2	0	0	1	0	3	0	0	3	0	2011-09-09	2014-03-03	29	0	2011-09-09	2014-03-03	29
1	49	1	1	1	2	1	AT	1	3	1	1	0	1	3	1	0	1	0	2011-09-12	2014-01-09	27	0	2011-09-12	2014-01-09	27
1	68	1	2	1	2	1	AT	0	1	0	1	1	1	0	1	0	1	0	2011-09-15	2014-01-20	28	0	2011-09-15	2014-01-20	28
0	36	0	2	1	2	1	AT	1	3	1	0	1	0	3	0	0	3	0	2011-09-20	2014-04-04	30	0	2011-09-20	2014-04-04	30
0	67	1	1	1	2	1	AT	1	99	1	0	0	0	3	0	0	3	0	2011-09-26	2013-10-22	24	0	2011-09-26	2013-10-22	24
1	52	0	3	1	3	1	AT	0	2	1	0	1	0	0	1	1	1	1	2011-09-28	2012-11-02	13	1	2011-09-28	2012-07-06	9
0	55	1	3	1	3	1	AT	1	1	1	1	0	1	3	0	0	3	0	2011-09-30	2014-03-31	30	0	2011-09-30	2014-03-31	30
1	47	0	2	1	2	1	AT	0	2	1	1	0	1	0	1	1	1	0	2011-10-03	2014-01-24	27	0	2011-10-03	2014-01-24	27
1	41	1	2	1	2	1	AT	0	1	1	1	1	1	0	1	1	1	0	2011-10-05	2014-01-23	27	0	2011-10-05	2014-01-23	27
1	53	1	1	1	2	1	AT	1	1	1	1	1	1	99	1	0	1	0	2011-10-11	2014-01-09	26	0	2011-10-11	2014-01-09	26
1	36	0	3	1	3	1	AT	1	99	1	1	1	1	99	1	1	1	0	2011-10-18	2017-02-22	64	1	2011-10-18	2016-10-14	59
1	42	0	2	1	2	1	AT	0	2	1	1	1	1	0	1	1	1	0	2011-10-25	2014-04-25	30	0	2011-10-25	2014-04-25	30
0	45	0	2	1	2	1	AT	0	2	1	1	0	1	0	0	0	1	0	2011-10-26	2014-03-07	28	0	2011-10-26	2014-03-07	28
0	76	1	2	1	2	1	AT	1	3	1	0	0	0	3	0	0	1	0	2011-10-28	2013-10-28	24	0	2011-10-28	2013-10-28	24
0	40	0	2	1	2	1	AT	0	3	1	0	0	0	0	0	0	3	0	2011-10-31	2014-04-23	29	0	2011-10-31	2014-04-23	29
1	40	0	2	1	2	1	AT	0	2	1	1	1	1	0	1	1	1	0	2011-11-01	2014-04-04	29	0	2011-11-01	2014-04-04	29
1	68	1	4	1	3	1	AT	0	99	1	0	1	0	0	1	1	1	0	2011-11-09	2014-04-07	28	0	2011-11-09	2014-04-07	28
1	48	0	2	1	2	1	AT	0	1	1	1	0	1	0	1	0	1	0	2011-11-14	2014-05-09	29	0	2011-11-14	2014-05-09	29
1	58	1	2	1	2	1	AT	1	1	0	1	1	1	3	1	0	1	0	2011-11-30	2014-02-19	26	0	2011-11-30	2014-02-19	26
1	49	0	2	1	2	1	AT	0	2	1	1	1	1	0	1	0	1	0	2011-12-06	2014-02-28	26	0	2011-12-06	2014-02-28	26
0	63	1	2	3	3	1	AT	1	2	1	1	1	1	3	0	0	3	0	2011-12-07	2014-03-07	27	0	2011-12-07	2014-03-07	27
1	48	0	3	3	3	1	AT	1	2	1	1	1	1	3	1	1	1	0	2011-12-12	2014-02-26	26	0	2011-12-12	2014-02-26	26
1	58	1	4	1	3	1	A	0	1	1	1	1	1	0	1	1	1	0	2011-12-13	2014-02-27	26	0	2011-12-13	2014-02-27	26
1	54	1	1	1	2	1	AT	0	2	0	1	1	1	0	1	0	1	0	2011-12-14	2014-04-28	28	0	2011-12-14	2014-04-28	28
1	43	1	2	3	3	1	AT	0	99	1	1	1	1	0	1	1	1	0	2012-01-06	2014-03-14	26	0	2012-01-06	2014-03-14	26
1	63	1	4	1	3	1	AT	0	1	1	1	1	1	0	1	1	1	0	2012-01-06	2014-01-08	24	0	2012-01-06	2014-01-08	24
1	65	1	2	1	2	1	AT	0	1	1	1	0	1	0	1	0	1	0	2012-01-10	2014-05-09	27	0	2012-01-10	2014-05-09	27
0	58	1	2	1	2	1	AT	0	3	0	0	1	0	0	0	0	3	0	2012-01-18	2014-01-31	24	0	2012-01-18	2014-01-31	24
0	60	1	2	1	2	1	AT	1	2	0	1	1	1	3	0	0	3	0	2012-01-25	2014-02-07	24	0	2012-01-25	2014-02-07	24
1	41	0	2	1	2	1	AT	0	99	1	1	0	1	0	1	0	1	0	2012-02-06	2014-02-28	24	0	2012-02-06	2014-02-28	24
0	38	0	2	1	2	1	AT	0	3	1	1	0	1	0	0	0	1	0	2012-02-07	2014-03-13	25	0	2012-02-07	2014-03-13	25
1	44	0	3	1	3	1	AT	0	1	1	1	1	1	0	1	0	1	0	2012-02-08	2014-04-15	26	0	2012-02-08	2014-04-15	26
0	34	0	2	1	2	1	AT	0	3	1	0	0	99	99	0	0	3	0	2012-02-08	2014-03-28	25	0	2012-02-08	2014-03-28	25
1	49	1	1	3	3	1	AT	1	3	1	1	1	0	3	1	0	1	0	2012-02-15	2014-07-29	29	1	2012-02-15	2014-02-27	24
1	45	0	2	1	2	1	AT	0	2	1	1	1	1	0	1	1	1	0	2012-02-20	2014-03-31	25	0	2012-02-20	2014-03-31	25
1	68	1	1	1	2	1	AT	0	2	1	1	0	1	0	1	0	3	0	2012-02-22	2014-05-12	26	0	2012-02-22	2014-05-12	26
1	55	1	2	1	2	1	AT	0	2	1	1	1	1	0	1	0	1	0	2012-02-22	2014-02-17	23	0	2012-02-22	2014-02-17	23
1	68	1	2	1	2	1	AT	0	1	0	1	1	1	0	1	0	1	0	2012-02-27	2012-11-20	8	0	2012-02-27	2012-11-20	8
1	58	1	1	1	2	1	AT	0	1	0	1	1	1	0	1	0	1	0	2012-02-27	2014-02-28	24	0	2012-02-27	2014-02-28	24
0	61	1	3	3	3	1	AT	0	3	1	0	1	0	0	0	0	3	0	2012-02-27	2013-06-19	15	0	2012-02-27	2013-06-19	15
1	53	0	2	1	2	1	AT	0	2	0	1	1	1	0	1	0	1	0	2012-02-28	2014-01-23	22	0	2012-02-28	2014-01-23	22
0	65	1	1	1	2	1	AT	1	3	1	0	0	0	3	0	0	3	0	2012-03-01	2014-04-01	25	0	2012-03-01	2014-04-01	25
1	47	0	2	1	2	1	AT	0	1	1	1	1	1	0	1	1	1	0	2012-03-05	2014-02-28	23	0	2012-03-05	2014-02-28	23
1	56	1	3	3	3	1	AT	0	2	1	1	1	1	0	1	0	1	0	2012-03-06	2014-02-21	23	0	2012-03-06	2014-02-21	23
0	44	0	2	1	2	1	AT	1	3	1	0	1	0	3	0	1	1	0	2012-03-07	2014-03-04	23	0	2012-03-07	2014-03-04	23
0	74	1	1	1	2	1	AT	1	2	1	1	0	1	3	0	0	1	0	2012-03-12	2014-02-18	23	0	2012-03-12	2014-02-18	23
0	41	0	2	1	2	1	AT	0	2	0	1	1	1	0	0	1	1	0	2012-03-19	2014-02-14	22	0	2012-03-19	2014-02-14	22
1	58	1	4	1	3	1	AT	0	2	1	1	1	1	0	1	1	1	0	2012-03-21	2016-08-10	52	1	2012-03-21	2016-03-08	47
1	69	1	2	1	2	1	AT	0	2	1	1	1	1	0	1	0	1	0	2012-03-21	2014-03-06	23	0	2012-03-21	2014-03-06	23
1	58	1	2	1	2	1	AT	0	99	1	1	0	1	0	1	0	1	0	2012-03-27	2013-12-20	20	0	2012-03-27	2013-12-20	20
1	68	1	3	1	3	1	AT	0	99	1	0	1	0	0	1	0	1	0	2012-03-27	2014-03-10	23	0	2012-03-27	2014-03-10	23
1	56	1	2	3	3	1	AT	1	3	1	0	1	0	3	1	0	1	0	2012-03-28	2013-11-11	19	0	2012-03-28	2013-11-11	19
1	55	1	4	3	3	1	AT	0	3	1	0	0	0	0	1	1	1	0	2012-03-29	2014-04-30	25	1	2012-03-29	2012-07-17	3
0	22	0	2	1	2	1	AT	0	1	1	1	0	99	99	0	0	1	0	2012-04-02	2013-12-24	20	0	2012-04-02	2013-12-24	20
1	45	0	1	1	2	1	AT	0	2	1	1	0	1	0	1	0	1	0	2012-04-03	2013-12-26	20	0	2012-04-03	2013-12-26	20
0	67	1	1	2	3	1	AT	1	1	1	1	1	1	3	0	0	3	0	2012-04-03	2014-01-16	21	0	2012-04-03	2014-01-16	21
0	64	1	2	1	2	1	AT	1	3	0	0	1	1	3	0	0	1	0	2012-04-09	2015-09-04	40	0	2012-04-09	2015-09-04	40
1	27	0	2	1	2	1	AT	0	2	1	1	1	1	0	1	1	1	0	2012-04-17	2014-02-14	21	0	2012-04-17	2014-02-14	21
1	44	0	2	1	2	1	AT	0	1	1	1	0	1	0	1	0	1	0	2012-04-17	2014-01-09	20	0	2012-04-17	2014-01-09	20
1	57	1	1	1	2	1	AT	0	99	0	1	1	1	0	1	0	1	0	2012-04-18	2014-01-14	20	0	2012-04-18	2014-01-14	20
1	45	0	4	1	3	1	AT	0	3	1	1	1	1	0	1	1	1	0	2012-04-23	2014-08-11	27	1	2012-04-23	2013-04-22	11
1	65	1	2	1	2	1	AT	0	1	0	1	1	1	0	1	0	1	0	2012-04-25	2014-01-31	21	0	2012-04-25	2014-01-31	21
1	43	0	2	1	2	1	AT	0	2	0	1	1	1	0	1	0	1	0	2012-04-27	2015-09-03	40	1	2012-04-27	2014-04-15	23
0	52	1	2	1	2	1	AT	1	2	0	0	1	0	3	0	0	1	0	2012-05-01	2014-02-07	21	0	2012-05-01	2014-02-07	21
1	47	0	3	1	3	1	AT	0	2	1	1	1	1	0	1	1	1	0	2012-05-07	2013-12-13	19	0	2012-05-07	2013-12-13	19
0	43	0	2	1	2	1	AT	1	3	1	0	1	0	3	0	0	3	0	2012-05-07	2014-02-20	21	0	2012-05-07	2014-02-20	21
1	70	1	2	3	3	1	AT	0	1	1	1	1	1	0	1	0	1	0	2012-05-09	2014-04-03	22	1	2012-05-09	2013-12-05	18
1	49	0	2	1	2	1	AT	0	1	1	1	1	1	0	1	0	1	0	2012-05-11	2014-02-12	21	0	2012-05-11	2014-02-12	21
0	45	0	2	1	2	1	AT	1	2	1	0	0	0	3	0	1	3	0	2012-05-14	2014-02-18	21	0	2012-05-14	2014-02-18	21
0	39	0	2	1	2	1	AT	0	1	1	1	1	1	0	0	0	1	0	2012-06-13	2014-02-17	20	0	2012-06-13	2014-02-17	20
1	43	0	2	2	3	1	AT	0	1	1	1	1	1	99	1	0	1	0	2012-06-15	2014-03-10	20	0	2012-06-15	2014-03-10	20
1	41	0	2	1	2	1	AT	0	2	1	1	0	1	99	1	1	1	0	2012-07-03	2014-04-25	21	0	2012-07-03	2014-04-25	21
1	37	0	2	2	3	1	AT	0	3	1	1	1	1	0	1	0	1	1	2012-07-04	2013-10-24	15	1	2012-07-04	2013-02-01	6
1	43	0	3	3	3	1	AT	0	2	1	1	0	1	0	1	1	1	0	2012-07-06	2016-07-11	48	1	2012-07-06	2014-10-09	27
0	42	0	2	1	2	1	AT	1	3	0	1	1	1	3	0	0	1	0	2012-07-09	2014-01-31	18	0	2012-07-09	2014-01-31	18
0	43	0	2	1	2	1	AT	1	3	0	1	1	1	3	0	0	1	0	2012-07-09	2014-01-22	18	0	2012-07-09	2014-01-22	18
0	41	0	2	1	2	1	AT	1	3	1	1	0	1	3	0	0	3	0	2012-07-13	2014-01-08	17	0	2012-07-13	2014-01-08	17
0	71	1	2	3	3	1	AT	1	3	1	0	1	0	3	0	0	1	0	2012-07-17	2014-02-07	18	0	2012-07-17	2014-02-07	18
1	44	0	2	3	3	1	AT	0	99	1	1	1	99	99	1	1	1	0	2012-07-23	2017-01-17	53	0	2012-07-23	2017-01-17	53
0	74	1	2	3	3	1	AT	1	3	1	0	1	0	3	0	0	3	0	2012-07-25	2014-01-21	17	0	2012-07-25	2014-01-21	17
1	39	0	2	1	2	1	AT	0	1	1	1	1	1	99	1	0	1	0	2012-07-27	2015-08-27	37	0	2012-07-27	2015-08-27	37
1	53	1	2	3	3	1	AT	1	2	1	1	1	1	3	1	0	1	0	2012-07-31	2014-02-14	18	0	2012-07-31	2014-02-14	18
1	48	0	1	1	2	1	AT	0	1	1	1	1	99	99	1	1	1	0	2012-08-01	2014-03-17	19	0	2012-08-01	2014-03-17	19
1	68	1	4	1	3	1	AT	1	3	1	1	1	0	3	1	0	3	0	2012-08-06	2014-02-14	18	0	2012-08-06	2014-02-14	18
1	44	0	2	1	2	1	AT	0	1	1	1	1	1	0	1	0	1	0	2012-08-21	2015-08-17	35	0	2012-08-21	2015-08-17	35
1	52	1	2	1	2	1	AT	0	3	0	1	1	1	0	1	0	1	0	2012-08-23	2014-03-07	18	1	2012-08-23	2013-06-07	9
0	50	0	2	1	2	1	AT	1	3	1	1	0	1	3	0	0	3	0	2012-08-23	2014-02-28	18	0	2012-08-23	2014-02-28	18
1	64	1	2	3	3	1	AT	1	99	0	1	1	1	3	1	1	1	0	2012-08-27	2014-02-14	17	0	2012-08-27	2014-02-14	17
0	53	1	3	3	3	1	AT	1	3	1	1	1	0	3	0	0	3	0	2012-08-28	2014-02-24	17	0	2012-08-28	2014-02-24	17
0	63	1	2	1	2	1	AT	0	1	1	0	0	0	0	0	0	3	0	2012-08-29	2014-02-28	17	0	2012-08-29	2014-02-28	17
0	63	1	2	1	2	1	AT	0	2	1	0	0	0	0	0	0	1	0	2012-09-04	2013-12-26	15	0	2012-09-04	2013-12-26	15
0	64	1	2	1	2	1	AT	1	3	0	0	1	0	3	0	0	3	0	2012-09-05	2014-03-04	17	0	2012-09-05	2014-03-04	17
0	70	1	2	3	3	1	AT	1	2	1	0	1	0	3	0	0	3	0	2012-09-10	2013-12-24	15	0	2012-09-10	2013-12-24	15
1	64	1	2	1	2	1	AT	0	2	0	1	1	1	99	1	0	1	0	2012-09-12	2014-12-18	27	1	2012-09-12	2014-08-20	23
1	61	1	2	3	3	1	AT	0	3	1	0	1	0	0	1	1	1	1	2012-09-13	2014-01-13	16	1	2012-09-13	2013-10-04	12
1	43	0	1	1	2	1	AT	0	1	1	1	0	1	0	1	1	1	0	2012-09-18	2013-12-19	15	0	2012-09-18	2013-12-19	15
1	77	1	2	1	2	1	AT	0	3	1	0	0	0	0	1	0	1	0	2012-09-18	2013-10-31	13	0	2012-09-18	2013-10-31	13
1	56	0	2	1	2	1	AT	0	3	1	1	0	1	0	1	1	1	0	2012-09-26	2016-08-16	46	1	2012-09-26	2015-11-21	37
1	49	0	2	1	2	1	AT	0	2	1	1	0	99	99	1	0	1	0	2012-09-26	2013-12-16	14	0	2012-09-26	2013-12-16	14
0	70	1	2	2	3	1	AT	0	1	0	0	1	0	0	0	0	3	0	2012-09-27	2013-09-25	11	0	2012-09-27	2013-09-25	11
1	65	1	2	3	3	1	AT	0	2	1	1	1	1	0	1	0	1	0	2012-10-03	2014-01-17	15	0	2012-10-03	2014-01-17	15
1	45	0	2	1	2	1	AT	0	2	0	1	1	1	0	1	0	1	0	2012-10-10	2014-01-06	14	0	2012-10-10	2014-01-06	14
1	70	1	1	1	2	1	AT	0	1	0	1	1	1	0	1	0	1	0	2012-10-15	2014-01-07	14	0	2012-10-15	2014-01-07	14
0	47	0	2	1	2	1	AT	1	3	1	1	0	1	3	0	0	3	0	2012-10-18	2013-12-27	14	0	2012-10-18	2013-12-27	14
1	61	1	2	1	2	1	AT	0	1	1	1	0	1	0	1	0	1	0	2012-10-30	2014-01-23	14	0	2012-10-30	2014-01-23	14
0	49	0	2	1	2	1	AT	0	3	1	0	0	0	0	0	0	3	0	2012-10-31	2014-05-21	18	0	2012-10-31	2014-05-21	18
0	38	0	2	1	2	1	AT	0	3	0	0	1	0	0	0	1	1	1	2012-11-01	2014-12-15	25	1	2012-11-01	2013-12-05	13
1	50	0	2	1	2	1	AT	0	2	1	1	1	1	0	1	1	1	0	2012-11-16	2014-02-18	15	0	2012-11-16	2014-02-18	15
1	40	0	2	1	2	1	AT	0	2	1	1	1	0	0	1	0	1	0	2012-11-16	2014-02-17	15	0	2012-11-16	2014-02-17	15
1	58	1	4	1	3	1	AT	0	2	1	1	1	1	99	1	1	1	0	2012-11-21	2014-01-07	13	0	2012-11-21	2014-01-07	13
1	47	0	2	1	2	1	AT	1	3	1	1	1	1	3	1	0	1	0	2012-12-05	2014-03-17	15	0	2012-12-05	2014-03-17	15
1	61	1	2	3	3	1	AT	0	1	1	1	1	1	0	1	1	1	0	2012-12-19	2016-08-03	43	1	2012-12-19	2015-05-16	28
1	43	0	2	2	3	1	AT	0	3	1	0	1	1	0	1	1	1	1	2012-12-25	2014-10-04	21	1	2012-12-25	2014-04-24	15
1	65	1	1	1	2	1	AT	0	1	1	1	1	1	0	1	1	1	0	2012-12-25	2014-07-07	18	0	2012-12-25	2014-07-07	18
0	40	0	2	1	2	1	AT	0	2	1	1	0	1	0	0	0	1	0	2012-12-27	2014-03-05	14	0	2012-12-27	2014-03-05	14
1	40	0	2	3	3	1	AT	0	2	1	1	1	1	0	1	0	1	0	2012-12-28	2014-01-14	12	0	2012-12-28	2014-01-14	12

## Sheet: Table S2
Table S2. The data of patients with pathological node-negative breast cancer without NAC
axillary-pN-	menopausal status	cT	ER	HER2_	NG	Bp0Bt１	chemo	rejimen	ET	antiHER	RT	death1	op time	Confirmation survival	OS	distant rec or death1	op time	Recurrence confirmation	DDFS
1	2	1	1	0	1	0	0	0	1	0	0	0	2007-01-05	2014-12-25	95	0	2007-01-05	2014-12-25	95
1	2	1	1	0	1	0	0	0	1	0	0	0	2007-01-10	2014-07-16	90	0	2007-01-10	2014-07-16	90
1	2	2	0	3	3	0	1	A	0	1	0	0	2007-01-10	2013-12-10	83	0	2007-01-10	2013-12-10	83
1	1	1	1	0	3	0	0	0	1	0	0	0	2007-01-11	2014-08-21	91	0	2007-01-11	2014-08-21	91
1	2	1	1	3	1	0	0	0	1	0	1	0	2007-01-11	2014-09-04	91	0	2007-01-11	2014-09-04	91
1	1	1	1	0	2	0	0	0	1	0	1	0	2007-01-12	2013-01-08	71	0	2007-01-12	2013-01-08	71
1	1	2	1	0	2	0	0	0	1	0	1	0	2007-01-15	2010-10-01	44	0	2007-01-15	2010-10-01	44
1	2	1	1	0	1	1	0	0	1	0	0	0	2007-01-17	2012-04-05	62	0	2007-01-17	2012-04-05	62
1	1	1	1	0	2	0	0	0	1	0	0	0	2007-01-17	2016-09-16	115	0	2007-01-17	2016-09-16	115
1	2	1	1	0	1	0	0	0	1	0	0	0	2007-01-18	2014-07-11	89	0	2007-01-18	2014-07-11	89
1	2	1	1	0	1	0	0	0	1	0	0	0	2007-01-18	2015-02-24	97	0	2007-01-18	2015-02-24	97
1	1	1	1	0	1	0	0	0	1	0	1	0	2007-01-18	2014-01-23	84	0	2007-01-18	2014-01-23	84
1	1	1	0	0	1	1	0	0	1	0	0	0	2007-01-18	2014-02-05	84	0	2007-01-18	2014-02-05	84
1	1	2	1	0	2	1	0	0	1	0	0	0	2007-01-19	2014-07-31	90	0	2007-01-19	2014-07-31	90
1	1	1	0	0	2	1	0	0	1	0	0	0	2007-01-22	2014-02-25	85	0	2007-01-22	2014-02-25	85
1	2	2	1	0	1	0	0	0	1	0	0	0	2007-01-23	2014-07-17	89	0	2007-01-23	2014-07-17	89
1	1	2	0	0	3	0	1	others	0	0	0	0	2007-01-23	2014-05-13	87	0	2007-01-23	2010-02-20	36
1	1	2	1	0	1	1	0	0	1	0	0	0	2007-01-24	2014-04-02	86	0	2007-01-24	2014-04-02	86
1	1	1	1	0	2	1	0	0	1	0	0	0	2007-01-25	2017-08-02	126	1	2007-01-25	2017-08-02	126
1	2	1	0	0	1	0	0	0	1	0	0	0	2007-01-25	2014-02-12	84	0	2007-01-25	2014-02-12	84
1	2	1	1	0	1	0	0	0	1	0	0	0	2007-01-25	2013-01-28	72	0	2007-01-25	2013-01-28	72
1	1	1	0	0	1	0	0	0	1	0	0	0	2007-01-25	2014-01-30	84	0	2007-01-25	2014-01-30	84
1	1	1	0	0	1	1	0	0	1	0	0	0	2007-01-26	2014-07-23	89	0	2007-01-26	2014-07-23	89
1	2	1	1	0	2	0	0	0	1	0	1	0	2007-01-29	2014-07-17	89	0	2007-01-29	2014-07-17	89
1	1	1	1	0	2	0	0	0	1	0	1	0	2007-01-29	2014-02-26	84	0	2007-01-29	2014-02-26	84
1	2	1	1	0	0	0	0	0	0	0	0	0	2007-01-30	2014-04-03	86	0	2007-01-30	2014-04-03	86
1	2	2	0	0	1	0	1	A	1	0	1	0	2007-01-30	2014-07-11	89	0	2007-01-30	2014-07-11	89
1	2	1	1	0	2	0	0	0	1	0	0	0	2007-01-30	2015-08-06	102	0	2007-01-30	2015-08-06	102
1	2	1	1	0	1	0	0	0	1	0	1	0	2007-01-30	2014-07-10	89	0	2007-01-30	2014-07-10	89
1	1	2	1	0	2	0	1	A	1	0	1	0	2007-01-31	2014-02-13	84	0	2007-01-31	2014-02-13	84
1	2	2	0	0	3	1	0	0	0	0	0	1	2007-01-31	2008-09-27	19	1	2007-01-31	2007-12-25	10
1	1	1	1	0	1	0	0	0	0	0	0	0	2007-02-01	2014-04-01	86	0	2007-02-01	2014-04-01	86
1	1	2	1	0	2	0	0	0	1	0	1	0	2007-02-05	2014-02-18	84	0	2007-02-05	2014-02-18	84
1	1	1	1	0	1	0	1	A	1	0	1	0	2007-02-06	2014-07-25	89	0	2007-02-06	2014-07-25	89
1	1	2	1	0	1	0	0	0	0	0	0	0	2007-02-06	2014-03-10	85	0	2007-02-06	2014-03-10	85
1	2	1	1	0	1	0	0	0	0	0	0	0	2007-02-07	2014-09-11	91	0	2007-02-07	2014-09-11	91
1	2	2	0	0	3	1	1	A	0	0	0	0	2007-02-07	2014-02-26	84	0	2007-02-07	2014-02-26	84
1	1	1	1	0	1	0	0	0	0	0	1	0	2007-02-07	2013-08-27	78	0	2007-02-07	2013-08-27	78
1	2	1	1	0	1	0	0	0	0	0	0	1	2007-02-09	2008-01-07	10	1	2007-02-09	2008-01-07	10
1	2	1	1	0	1	1	0	0	1	0	0	0	2007-02-09	2012-11-12	69	0	2007-02-09	2012-11-12	69
1	1	2	1	0	2	0	0	0	1	0	0	0	2007-02-09	2014-05-13	87	0	2007-02-09	2014-05-13	87
1	2	1	1	0	1	0	0	0	1	0	0	0	2007-02-15	2014-09-16	91	0	2007-02-15	2014-09-16	91
1	2	1	1	0	1	0	0	0	0	0	1	0	2007-02-16	2014-02-25	84	0	2007-02-16	2014-02-25	84
1	1	1	1	0	1	1	0	0	1	0	0	0	2007-02-19	2014-03-20	85	0	2007-02-19	2014-03-20	85
1	2	1	0	0	2	1	1	T	0	0	0	1	2007-02-20	2011-04-14	49	1	2007-02-20	2010-01-16	34
1	2	1	0	0	3	0	1	A	0	0	1	0	2007-02-20	2014-07-16	88	0	2007-02-20	2014-07-16	88
1	1	1	1	0	1	0	0	0	0	0	0	0	2007-02-20	2014-02-12	83	0	2007-02-20	2014-02-12	83
1	2	2	1	0	1	0	0	0	1	0	1	0	2007-02-22	2014-10-15	91	0	2007-02-22	2014-10-15	91
1	1	1	0	0	2	1	0	0	0	0	0	0	2007-02-22	2014-05-12	86	0	2007-02-22	2014-05-12	86
1	1	1	1	0	2	0	0	0	1	0	0	0	2007-02-22	2014-03-27	85	0	2007-02-22	2014-03-27	85
1	1	1	0	3	0	1	0	0	0	0	0	0	2007-02-22	2014-03-20	84	0	2007-02-22	2014-03-20	84
1	2	1	1	0	2	0	0	0	1	0	1	0	2007-02-23	2014-11-17	92	0	2007-02-23	2014-11-17	92
1	1	1	1	0	2	1	0	0	1	0	0	0	2007-02-23	2014-04-17	85	0	2007-02-23	2014-04-17	85
1	2	1	0	3	3	1	1	A	0	0	0	0	2007-02-26	2014-05-08	86	0	2007-02-26	2014-05-08	86
1	2	2	1	3	3	1	1	A	1	0	0	0	2007-02-28	2014-09-17	90	0	2007-02-28	2014-09-17	90
1	1	1	1	0	1	0	1	A	1	0	1	0	2007-03-01	2014-03-11	84	0	2007-03-01	2014-03-11	84
1	2	1	1	0	1	0	0	0	1	0	1	0	2007-03-01	2014-11-19	92	0	2007-03-01	2014-11-19	92
1	1	1	1	0	1	0	0	0	1	0	0	0	2007-03-02	2015-07-23	100	0	2007-03-02	2015-07-23	100
1	1	2	1	99	3	1	1	A	1	0	0	0	2007-03-05	2013-07-18	76	0	2007-03-05	2013-07-18	76
1	1	1	0	0	1	0	0	0	0	0	1	0	2007-03-05	2014-03-06	84	0	2007-03-05	2014-03-06	84
1	2	1	1	0	0	0	0	0	0	0	0	0	2007-03-07	2014-11-13	92	0	2007-03-07	2014-11-13	92				2013-09-11
1	2	1	1	0	2	0	0	0	1	0	1	0	2007-03-07	2014-12-09	93	0	2007-03-07	2014-12-09	93
1	1	1	1	0	0	1	0	0	0	0	0	0	2007-03-07	2013-12-26	81	0	2007-03-07	2013-12-26	81
1	1	2	1	0	2	0	1	A	1	0	1	0	2007-03-09	2014-03-25	84	0	2007-03-09	2014-03-25	84
1	2	2	1	0	2	1	0	0	1	0	0	0	2007-03-13	2014-11-27	92	0	2007-03-13	2014-11-27	92
1	2	2	1	0	2	0	1	A	0	0	0	1	2007-03-14	2007-11-16	8	1	2007-03-14	2007-11-16	8
1	2	1	1	0	2	0	0	0	1	0	0	0	2007-03-14	2014-08-28	89	0	2007-03-14	2014-08-28	89
1	1	1	1	0	1	0	1	A	1	0	1	0	2007-03-15	2013-07-31	76	0	2007-03-15	2013-07-31	76
1	2	1	1	0	0	0	0	0	1	0	1,	0	2007-03-16	2014-01-06	81	0	2007-03-16	2014-01-06	81
1	1	1	1	0	2	1	0	0	1	0	0	0	2007-03-22	2014-05-09	85	0	2007-03-22	2014-05-09	85
1	2	1	1	0	1	0	0	0	1	0	0	0	2007-03-23	2015-02-10	94	0	2007-03-23	2015-02-10	94
1	2	1	0	0	3	0	0	0	0	0	0	0	2007-03-26	2014-03-27	84	0	2007-03-26	2014-03-27	84
1	1	1	1	0	0	1	0	0	0	0	0	0	2007-03-26	2014-04-15	84	0	2007-03-26	2014-04-15	84
1	1	1	1	0	2	0	0	0	1	0	0	0	2007-03-27	2014-05-09	85	0	2007-03-27	2014-05-09	85
1	1	1	1	0	2	1	0	0	1	0	0	0	2007-03-28	2013-08-20	76	0	2007-03-28	2013-08-20	76
1	2	1	1	0	3	1	0	0	1	0	0	0	2007-03-28	2011-06-09	50	0	2007-03-28	2011-06-09	50
1	2	1	1	0	1	0	0	0	1	0	1	0	2007-03-29	2014-12-05	92	0	2007-03-29	2014-12-05	92
1	2	1	1	0	0	1	0	0	0	0	0	0	2007-03-29	2014-09-24	89	0	2007-03-29	2014-09-24	89
1	1	1	1	0	0	0	0	0	0	0	1,	0	2007-03-29	2014-04-02	84	0	2007-03-29	2014-04-02	84
1	2	1	1	0	1	0	0	0	1	0	0	0	2007-03-30	2014-09-22	89	0	2007-03-30	2014-09-22	89
1	2	1	1	0	2	0	0	0	1	0	1	0	2007-03-30	2014-08-27	88	0	2007-03-30	2014-08-27	88
1	2	2	1	3	2	0	0	0	1	0	0	0	2007-04-04	2014-09-09	89	0	2007-04-04	2014-09-09	89
1	2	1	1	0	1	0	0	0	1	0	0	0	2007-04-04	2014-10-03	89	0	2007-04-04	2014-10-03	89
1	1	2	1	0	2	0	0	0	1	0	1	0	2007-04-05	2014-04-09	84	0	2007-04-05	2014-04-09	84
1	2	2	1	0	2	1	0	0	0	0	0	1	2007-04-06	2012-05-05	60	1	2007-04-06	2012-05-05	60
1	1	1	0	0	2	1	1	A	0	0	0	0	2007-04-09	2014-01-22	81	0	2007-04-09	2014-01-22	81
1	1	1	1	0	1	0	0	0	1	0	1	0	2007-04-10	2015-07-29	99	0	2007-04-10	2015-07-29	99
1	2	1	1	0	2	0	0	0	1	0	0	0	2007-04-11	2015-08-24	100	0	2007-04-11	2015-08-24	100
1	2	1	1	0	2	0	0	0	0	0	0	0	2007-04-11	2017-05-11	121	1	2007-04-11	2015-08-17	100
1	1	1	1	0	0	0	0	0	0	0	0	0	2007-04-11	2014-04-08	83	0	2007-04-11	2014-04-08	83
1	2	1	99	99	1	0	0	0	1	0	0	0	2007-04-11	2014-04-24	84	0	2007-04-11	2014-04-24	84
1	1	1	1	0	2	0	0	0	1	0	0	0	2007-04-12	2014-04-17	84	0	2007-04-12	2014-04-17	84
1	2	1	1	0	1	0	0	0	1	0	1	0	2007-04-13	2014-05-15	85	0	2007-04-13	2014-05-15	85
1	2	1	1	0	1	0	0	0	0	0	0	0	2007-04-16	2014-10-09	89	0	2007-04-16	2014-10-09	89
1	1	1	1	0	1	0	0	0	1	0	0	0	2007-04-17	2013-07-18	75	0	2007-04-17	2013-07-18	75
1	2	1	1	0	1	0	0	0	1	0	0	0	2007-04-17	2015-04-15	95	0	2007-04-17	2015-04-15	95
1	2	2	1	0	2	0	0	0	1	0	0	0	2007-04-18	2014-10-22	90	0	2007-04-18	2014-10-22	90
1	2	2	0	0	3	0	1	A	0	0	0	0	2007-04-18	2014-05-07	84	0	2007-04-18	2014-05-07	84
1	2	1	1	0	2	0	0	0	0	0	0	0	2007-04-19	2014-10-16	89	0	2007-04-19	2014-10-16	89
1	2	1	1	0	0	0	0	0	1	0	0	0	2007-04-19	2015-05-28	97	0	2007-04-19	2015-05-28	97
1	1	1	1	0	1	0	0	0	1	0	0	0	2007-04-20	2014-05-01	84	0	2007-04-20	2014-05-01	84
1	1	1	1	0	3	1	0	0	1	0	0	0	2007-04-20	2014-04-24	84	0	2007-04-20	2014-04-24	84
1	2	1	1	0	1	0	0	0	0	0	0	0	2007-04-23	2014-10-15	89	0	2007-04-23	2014-10-15	89
1	2	1	1	0	2	0	0	0	1	0	0	0	2007-04-24	2014-08-04	87	0	2007-04-24	2014-08-04	87
1	2	1	0	3	0	1	0	0	0	0	0	0	2007-04-26	2014-05-08	84	0	2007-04-26	2014-05-08	84
1	1	1	1	3	3	0	0	0	1	0	1	0	2007-04-27	2014-04-10	83	0	2007-04-27	2014-04-10	83
1	2	1	1	0	1	0	0	0	1	0	0	0	2007-05-02	2014-12-10	91	0	2007-05-02	2014-12-10	91
1	2	1	1	0	1	0	0	0	1	0	1	0	2007-05-02	2014-08-25	87	0	2007-05-02	2014-08-25	87
1	1	1	1	0	1	0	0	0	0	0	0	0	2007-05-02	2014-02-06	81	0	2007-05-02	2014-02-06	81
1	2	2	1	0	3	1	1	A	1	0	0	0	2007-05-08	2014-11-10	90	0	2007-05-08	2014-11-10	90
1	2	2	1	0	2	0	1	A	1	0	0	0	2007-05-09	2015-06-29	97	0	2007-05-09	2015-06-29	97
1	2	2	0	3	3	1	1	A	0	1	0	0	2007-05-10	2014-05-14	84	0	2007-05-10	2014-05-14	84
1	2	2	1	0	2	1	1	A	1	0	0	0	2007-05-10	2015-11-19	102	1	2007-05-10	2015-11-19	102
1	2	1	1	0	2	0	0	0	1	0	1	0	2007-05-10	2014-11-27	90	0	2007-05-10	2014-11-27	90
1	2	1	1	0	1	0	0	0	1	0	1	0	2007-05-11	2014-11-18	90	0	2007-05-11	2014-11-18	90
1	1	2	1	0	2	0	1	A	1	0	1	0	2007-05-11	2014-04-24	83	0	2007-05-11	2014-04-24	83
1	2	2	1	0	1	0	0	0	1	0	1	0	2007-05-14	2016-04-01	106	0	2007-05-14	2016-04-01	106
1	1	2	1	0	1	0	1	A	1	0	1	0	2007-05-16	2015-10-07	100	0	2007-05-16	2015-10-07	100
1	1	1	1	0	1	0	0	0	1	0	0	0	2007-05-16	2014-03-07	81	0	2007-05-16	2014-03-07	81
1	1	2	1	0	3	0	0	0	1	0	1	0	2007-05-17	2014-03-17	82	0	2007-05-17	2014-03-17	82
1	1	1	1	0	1	1	0	0	0	0	0	0	2007-05-21	2013-12-03	78	0	2007-05-21	2013-12-03	78
1	1	2	0	0	1	0	1	A	1	0	1	0	2007-05-22	2014-09-29	88	0	2007-05-22	2014-09-29	88
1	2	2	0	0	2	1	0	0	0	0	0	0	2007-05-22	2014-06-19	84	0	2007-05-22	2014-06-19	84
1	2	1	1	0	1	0	0	0	1	0	0	0	2007-05-23	2015-05-07	95	0	2007-05-23	2015-05-07	95
1	2	1	0	0	2	0	0	0	0	0	0	0	2007-05-24	2014-01-16	79	0	2007-05-24	2014-01-16	79
1	1	1	1	0	1	1	0	0	1	0	0	0	2007-05-24	2014-06-26	85	0	2007-05-24	2014-06-26	85
1	1	2	1	0	2	0	1	A	1	0	1	1	2007-05-24	2011-12-12	54	1	2007-05-24	2008-06-03	12
1	2	1	0	3	3	0	0	0	0	0	0	0	2007-05-25	2014-05-28	84	0	2007-05-25	2014-05-28	84
1	1	1	1	0	1	1	0	0	1	0	0	0	2007-05-25	2014-05-14	83	0	2007-05-25	2014-05-14	83
1	1	1	1	0	3	0	1	A	1	0	1	0	2007-05-29	2014-02-24	80	0	2007-05-29	2014-02-24	80
1	1	1	1	0	2	0	0	0	1	0	1	0	2007-05-30	2013-11-13	77	0	2007-05-30	2013-11-13	77
1	1	1	0	0	3	0	1	A	0	0	0	0	2007-05-30	2013-12-25	78	0	2007-05-30	2013-12-25	78
1	2	1	1	0	1	0	0	0	1	0	0	0	2007-05-30	2014-06-12	84	0	2007-05-30	2014-06-12	84
1	2	1	0	0	1	0	0	0	1	0	0	0	2007-05-30	2014-07-23	85	0	2007-05-30	2014-07-23	85
1	2	1	1	0	2	0	0	0	1	0	1	0	2007-05-30	2014-12-04	90	0	2007-05-30	2014-12-04	90
1	1	1	1	0	1	0	0	0	1	0	1	0	2007-06-01	2015-06-24	96	0	2007-06-01	2015-06-24	96
1	2	1	1	0	1	0	0	0	1	0	0	0	2007-06-01	2014-03-07	81	0	2007-06-01	2014-03-07	81
1	1	2	1	0	2	0	0	0	1	0	0	0	2007-06-05	2014-01-29	79	0	2007-06-05	2014-01-29	79
1	1	2	0	0	3	1	1	A	0	0	0	0	2007-06-05	2014-04-17	82	0	2007-06-05	2014-04-17	82
1	2	1	1	0	1	0	0	0	1	0	1	0	2007-06-06	2014-10-21	88	0	2007-06-06	2014-10-21	88
1	1	1	1	0	1	0	0	0	1	0	1	0	2007-06-06	2013-12-19	78	0	2007-06-06	2013-12-19	78
1	1	2	0	3	2	0	1	A	0	1	1	0	2007-06-06	2013-12-18	78	0	2007-06-06	2013-12-18	78
1	2	1	1	0	1	0	0	0	1	0	0	0	2007-06-07	2014-12-16	90	0	2007-06-07	2014-12-16	90
1	1	1	1	0	1	0	1	A	1	0	1	1	2007-06-08	2010-06-01	35	1	2007-06-08	2009-05-28	23
1	2	1	1	0	1	0	0	0	1	0	0	0	2007-06-12	2014-06-16	84	0	2007-06-12	2014-06-16	84
1	2	1	1	0	3	1	0	0	1	0	0	0	2007-06-13	2010-03-29	33	0	2007-06-13	2010-03-29	33
1	2	1	0	3	1	0	0	0	0	0	0	0	2007-06-13	2013-12-03	77	0	2007-06-13	2013-12-03	77
1	1	1	0	0	3	0	0	0	1	0	0	0	2007-06-14	2014-04-14	82	0	2007-06-14	2014-04-14	82
1	1	2	1	0	2	1	1	A	1	0	0	0	2007-06-15	2013-09-03	74	0	2007-06-15	2013-09-03	74
1	2	3	0	3	3	1	1	A	0	1	0	0	2007-06-15	2014-01-23	79	0	2007-06-15	2014-01-23	79
1	2	1	1	0	1	0	0	0	1	0	0	0	2007-06-18	2014-06-18	84	0	2007-06-18	2014-06-18	84
1	1	2	0	3	3	1	1	A	0	1	0	0	2007-06-19	2014-01-06	78	0	2007-06-19	2014-01-06	78
1	2	1	1	3	2	1	0	0	1	0	0	0	2007-06-20	2014-10-08	87	0	2007-06-20	2014-10-08	87
1	1	1	1	0	1	0	0	0	1	0	1	0	2007-06-20	2014-01-22	79	0	2007-06-20	2014-01-22	79
1	2	3	1	3	0	1	0	0	0	0	0	0	2007-06-26	2014-08-19	85	0	2007-06-26	2014-08-19	85
1	2	2	0	0	2	0	1	A	0	0	0	0	2007-06-26	2013-07-17	72	0	2007-06-26	2008-06-23	11
1	1	2	1	0	1	1	0	0	1	0	0	0	2007-06-27	2014-02-04	79	0	2007-06-27	2014-02-04	79
1	2	1	1	0	1	0	0	0	0	0	0	0	2007-07-02	2014-12-05	89	0	2007-07-02	2014-12-05	89
1	1	1	1	0	2	0	0	0	1	0	1	0	2007-07-03	2014-05-02	81	0	2007-07-03	2014-05-02	81
1	1	1	99	99	1	0	0	0	1	0	0	0	2007-07-03	2014-01-22	78	0	2007-07-03	2014-01-22	78
1	2	1	1	0	1	1	0	0	1	0	0	0	2007-07-03	2014-10-22	87	0	2007-07-03	2014-10-22	87
1	2	1	1	0	1	1	0	0	0	0	0	0	2007-07-05	2015-03-12	92	0	2007-07-05	2015-03-12	92
1	1	1	0	0	1	0	0	0	1	0	1	0	2007-07-05	2014-02-26	79	0	2007-07-05	2014-02-26	79
1	1	1	1	0	1	0	0	0	1	0	0	0	2007-07-05	2016-12-27	113	0	2007-07-05	2016-12-27	113
1	2	1	1	99	3	0	0	0	1	0	0	0	2007-07-06	2015-01-20	90	0	2007-07-06	2015-01-20	90
1	2	1	1	0	1	0	0	0	1	0	0	0	2007-07-06	2015-06-29	95	0	2007-07-06	2015-06-29	95
1	2	2	0	0	3	0	1	A	0	0	0	0	2007-07-09	2014-03-05	79	0	2007-07-09	2014-03-05	79
1	2	1	1	0	1	0	0	0	0	0	0	0	2007-07-09	2014-10-16	87	0	2007-07-09	2014-10-16	87
1	2	1	1	0	1	0	0	0	1	0	1	0	2007-07-09	2014-07-09	84	0	2007-07-09	2014-07-09	84
1	2	1	1	0	2	0	0	0	1	0	0	0	2007-07-10	2014-07-25	84	0	2007-07-10	2014-07-25	84
1	2	1	1	0	1	0	0	0	1	0	0	0	2007-07-11	2014-08-06	84	0	2007-07-11	2014-08-06	84
1	1	1	1	0	2	0	0	0	1	0	1	0	2007-07-11	2014-01-09	77	0	2007-07-11	2014-01-09	77
1	2	2	0	0	3	0	1	A	0	0	1	0	2007-07-12	2014-01-22	78	0	2007-07-12	2014-01-22	78
1	1	2	1	0	1	1	0	0	1	0	0	0	2007-07-13	2014-08-13	85	0	2007-07-13	2014-08-13	85
1	1	1	0	0	2	0	0	0	1	0	0	0	2007-07-17	2014-03-27	80	0	2007-07-17	2014-03-27	80
1	1	2	1	0	3	1	1	A	1	0	0	0	2007-07-18	2014-04-22	81	0	2007-07-18	2014-04-22	81
1	2	1	1	0	1	1	0	0	1	0	0	0	2007-07-18	2015-08-17	96	1	2007-07-18	2014-12-10	88
1	1	1	1	0	1	0	0	0	1	0	0	0	2007-07-18	2014-01-16	77	0	2007-07-18	2014-01-16	77
1	1	1	1	0	2	0	1	A	1	0	1	0	2007-07-18	2015-07-22	96	0	2007-07-18	2015-07-22	96
1	1	1	0	3	0	1	1	A	1	0	0	0	2007-07-19	2015-09-04	97	1	2007-07-19	2011-07-28	48	局所LN（AxLNは除く）	なし
1	1	1	1	0	1	0	0	0	1	0	1	0	2007-07-20	2014-03-06	79	0	2007-07-20	2014-03-06	79
1	1	2	1	99	3	0	0	0	1	0	0	0	2007-07-23	2014-05-09	81	0	2007-07-23	2014-05-09	81
1	1	1	1	0	1	1	0	0	1	0	0	0	2007-07-24	2014-04-22	80	0	2007-07-24	2014-04-22	80
1	1	1	1	0	2	0	0	0	1	0	0	0	2007-07-24	2014-03-20	79	0	2007-07-24	2014-03-20	79
1	2	1	1	0	1	0	0	0	1	0	0	0	2007-07-24	2014-08-13	84	0	2007-07-24	2014-08-13	84
1	1	1	1	0	0	0	0	0	1	0	1,	0	2007-07-25	2015-02-19	90	0	2007-07-25	2015-02-19	90
1	2	1	1	0	3	0	1	A	1	0	1	0	2007-07-25	2014-11-14	87	0	2007-07-25	2014-11-14	87
1	2	2	0	3	2	0	1	A	0	1	1	0	2007-07-25	2014-04-24	80	0	2007-07-25	2014-04-24	80
1	2	1	1	0	2	0	0	0	1	0	1	0	2007-07-26	2014-08-06	84	0	2007-07-26	2014-08-06	84
1	1	2	1	0	3	0	1	A	1	0	1	0	2007-07-26	2014-01-29	78	0	2007-07-26	2014-01-29	78
1	2	1	1	0	1	0	0	0	1	0	0	0	2007-07-27	2014-07-30	84	0	2007-07-27	2014-07-30	84
1	2	1	1	0	3	1	0	0	1	0	0	0	2007-07-31	2014-07-02	83	0	2007-07-31	2014-07-02	83
1	1	2	0	0	2	1	1	A	1	0	0	0	2007-08-01	2015-09-10	97	0	2007-08-01	2015-09-10	97
1	1	1	0	3	2	0	1	A	1	1	1	0	2007-08-01	2014-03-11	79	0	2007-08-01	2014-03-11	79
1	1	1	1	0	1	0	0	0	1	0	0	0	2007-08-02	2014-01-28	77	0	2007-08-02	2014-01-28	77
1	2	2	0	3	1	1	1	A	0	1	0	0	2007-08-02	2014-01-21	77	0	2007-08-02	2014-01-21	77
1	2	2	1	0	3	0	1	A	1	0	0	0	2007-08-03	2014-08-12	84	0	2007-08-03	2014-08-12	84
1	2	1	1	0	1	0	0	0	1	0	1	0	2007-08-07	2014-09-19	85	0	2007-08-07	2014-09-19	85
1	2	2	1	0	3	1	1	A	1	0	0	0	2007-08-08	2014-07-22	83	0	2007-08-08	2014-07-22	83
1	2	1	1	0	2	0	0	0	1	0	0	0	2007-08-08	2014-11-10	87	0	2007-08-08	2014-11-10	87
1	2	2	1	0	1	0	0	0	1	0	0	0	2007-08-08	2014-10-03	85	0	2007-08-08	2014-10-03	85
1	1	1	1	0	1	1	0	0	1	0	0	0	2007-08-08	2012-11-14	63	0	2007-08-08	2012-11-14	63
1	2	2	1	0	2	0	1	A	1	0	1	0	2007-08-09	2014-07-22	83	0	2007-08-09	2014-07-22	83
1	2	1	1	0	1	0	0	0	1	0	1	0	2007-08-09	2014-09-03	84	0	2007-08-09	2014-09-03	84
1	1	1	1	0	1	1	0	0	1	0	0	0	2007-08-10	2014-04-15	80	0	2007-08-10	2014-04-15	80
1	1	2	1	0	3	1	1	A	1	0	0	0	2007-08-13	2014-02-26	78	0	2007-08-13	2014-02-26	78
1	2	2	1	0	1	0	0	0	1	0	0	0	2007-08-15	2013-04-16	68	0	2007-08-15	2013-04-16	68
1	2	2	1	0	2	1	0	0	1	0	0	0	2007-08-15	2014-08-14	83	0	2007-08-15	2014-08-14	83
1	2	1	1	0	1	0	0	0	1	0	0	0	2007-08-17	2014-09-18	85	0	2007-08-17	2014-09-18	85
1	1	1	1	3	1	1	1	A	1	1	0	0	2007-08-21	2013-11-28	75	0	2007-08-21	2013-11-28	75
1	1	1	1	0	1	1	0	0	1	0	0	0	2007-08-22	2014-05-15	80	0	2007-08-22	2014-05-15	80
1	2	1	1	3	3	0	0	0	1	0	1	0	2007-08-22	2015-04-09	91	0	2007-08-22	2015-04-09	91
1	1	1	1	0	1	0	0	0	1	0	0	0	2007-08-23	2014-01-06	76	0	2007-08-23	2014-01-06	76
1	2	1	0	0	3	0	0	0	0	0	0	0	2007-08-27	2013-11-27	75	0	2007-08-27	2013-11-27	75
1	1	1	1	0	1	1	0	0	1	0	0	0	2007-08-29	2014-04-25	79	0	2007-08-29	2014-04-25	79
1	2	2	1	0	3	0	1	A	1	0	1	0	2007-08-30	2013-08-27	71	0	2007-08-30	2013-08-27	71
1	1	1	0	0	1	0	0	0	0	0	0	0	2007-08-30	2014-03-06	78	0	2007-08-30	2014-03-06	78
1	1	1	1	0	1	1	0	0	1	0	0	0	2007-09-05	2014-04-09	79	0	2007-09-05	2014-04-09	79
1	1	2	0	3	3	1	1	A	0	1	0	0	2007-09-05	2014-03-19	78	0	2007-09-05	2014-03-19	78
1	1	1	1	0	0	0	0	0	1	0	1,	0	2007-09-06	2015-10-02	96	0	2007-09-06	2015-10-02	96				2015-05-18
1	1	1	1	0	1	0	0	0	1	0	1	0	2007-09-07	2013-07-23	70	0	2007-09-07	2013-07-23	70
1	1	2	1	0	2	0	1	A	1	0	0	0	2007-09-10	2016-06-07	104	0	2007-09-10	2016-06-07	104
1	2	1	1	3	3	0	1	others	1	1	1	0	2007-09-11	2015-08-19	95	1	2007-09-11	2015-05-14	92
1	1	1	1	0	1	0	0	0	1	0	1	0	2007-09-11	2013-10-24	73	0	2007-09-11	2013-10-24	73
1	2	1	1	0	2	0	0	0	1	0	0	0	2007-09-12	2014-09-17	84	0	2007-09-12	2014-09-17	84
1	1	2	1	0	1	0	0	0	1	0	1	0	2007-09-13	2013-06-28	69	1	2007-09-13	2010-02-26	29
1	1	1	0	0	3	0	1	A	0	0	0	0	2007-09-19	2014-04-10	78	0	2007-09-19	2014-04-10	78
1	2	1	1	0	1	0	0	0	1	0	1	0	2007-09-19	2014-08-21	83	0	2007-09-19	2014-08-21	83
1	1	1	0	0	3	0	1	A	0	0	0	0	2007-09-26	2014-04-24	78	0	2007-09-26	2014-04-24	78
1	1	2	1	3	3	0	1	A	1	1	1	0	2007-09-26	2015-08-31	95	0	2007-09-26	2015-08-31	95
1	2	2	1	0	2	0	0	0	1	0	0	0	2007-09-27	2014-11-07	85	0	2007-09-27	2014-11-07	85
1	2	1	1	0	2	0	0	0	1	0	0	0	2007-09-28	2014-10-09	84	0	2007-09-28	2014-10-09	84
1	2	1	1	0	0	0	0	0	0	0	0	0	2007-10-02	2014-05-08	79	0	2007-10-02	2014-05-08	79
1	2	1	1	0	2	0	0	0	1	0	0	0	2007-10-03	2014-12-24	86	0	2007-10-03	2014-12-24	86
1	1	1	0	3	3	0	1	A	1	1	0	0	2007-10-03	2014-04-10	78	0	2007-10-03	2014-04-10	78
1	2	1	1	0	2	0	0	0	1	0	0	0	2007-10-04	2014-11-06	85	0	2007-10-04	2014-11-06	85
1	2	2	1	0	2	0	0	0	1	0	0	0	2007-10-04	2017-02-27	112	1	2007-10-04	2011-01-17	39
1	2	1	1	0	2	1	0	0	1	0	0	0	2007-10-05	2013-03-22	65	0	2007-10-05	2013-03-22	65
1	1	2	1	3	3	1	1	T	1	1	0	0	2007-10-09	2014-07-17	81	0	2007-10-09	2014-07-17	81
1	2	1	1	0	2	0	0	0	0	0	0	0	2007-10-09	2014-11-11	85	0	2007-10-09	2014-11-11	85
1	2	2	0	0	3	0	1	others	0	0	0	0	2007-10-10	2014-03-03	76	0	2007-10-10	2014-03-03	76
1	2	1	1	0	2	0	0	0	1	0	1	0	2007-10-11	2014-10-23	84	0	2007-10-11	2014-10-23	84
1	1	1	1	0	1	0	0	0	1	0	1	0	2007-10-11	2014-05-01	78	0	2007-10-11	2014-05-01	78
1	2	2	1	0	2	1	1	A	1	0	0	0	2007-10-12	2014-08-21	82	0	2007-10-12	2014-08-21	82
1	1	2	1	0	2	1	0	0	1	0	0	0	2007-10-12	2014-05-07	78	0	2007-10-12	2014-05-07	78
1	1	1	1	0	2	1	0	0	1	0	0	0	2007-10-12	2014-04-22	78	0	2007-10-12	2014-04-22	78
1	2	1	1	0	2	0	0	0	1	0	1	0	2007-10-16	2014-12-17	86	0	2007-10-16	2014-12-17	86
1	1	1	1	0	2	0	1	A	1	0	1	0	2007-10-18	2014-09-04	82	1	2007-10-18	2014-09-04	82
1	2	2	0	3	0	1	1	A	0	1	0	0	2007-10-22	2014-04-23	78	0	2007-10-22	2014-04-23	78
1	1	1	1	0	1	1	0	0	0	0	0	0	2007-10-22	2014-04-23	78	0	2007-10-22	2014-04-23	78
1	1	1	1	0	1	1	0	0	1	0	0	0	2007-10-23	2014-01-06	74	0	2007-10-23	2014-01-06	74
1	1	1	1	0	2	1	0	0	1	0	0	0	2007-10-24	2013-11-21	72	0	2007-10-24	2013-11-21	72
1	2	2	0	0	3	0	0	0	0	0	0	0	2007-10-25	2013-11-12	72	0	2007-10-25	2013-11-12	72
1	1	1	1	0	1	0	0	0	1	0	0	0	2007-10-25	2014-02-27	76	0	2007-10-25	2014-02-27	76
1	2	1	1	0	1	1	0	0	1	0	0	0	2007-10-26	2014-10-31	84	0	2007-10-26	2014-10-31	84
1	2	2	1	0	1	1	1	A	1	0	0	0	2007-10-26	2014-10-15	83	0	2007-10-26	2014-10-15	83
1	2	1	1	0	2	0	0	0	1	0	0	0	2007-10-26	2013-07-23	68	0	2007-10-26	2013-07-23	68
1	2	1	1	0	1	0	0	0	1	0	0	0	2007-10-30	2014-12-10	85	0	2007-10-30	2014-12-10	85
1	1	2	1	99	1	1	0	0	1	0	0	0	2007-11-02	2013-12-12	73	0	2007-11-02	2013-12-12	73
1	1	1	1	0	1	0	0	0	1	0	1	0	2007-11-02	2014-05-27	78	0	2007-11-02	2014-05-27	78
1	1	1	1	0	2	0	1	A	1	0	1	0	2007-11-02	2014-06-03	79	0	2007-11-02	2014-06-03	79
1	2	1	1	0	3	0	1	A	1	0	0	0	2007-11-06	2014-11-26	84	0	2007-11-06	2014-11-26	84
1	2	1	1	3	2	1	1	A	1	1	0	0	2007-11-07	2014-12-04	84	0	2007-11-07	2014-12-04	84
1	1	1	1	0	2	0	0	0	1	0	0	0	2007-11-07	2013-07-24	68	0	2007-11-07	2013-07-24	68
1	1	1	1	0	0	1	0	0	1	0	0	0	2007-11-07	2014-04-28	77	0	2007-11-07	2014-04-28	77
1	1	2	1	0	1	0	0	0	1	0	1	0	2007-11-08	2014-05-15	78	0	2007-11-08	2014-05-15	78
1	2	2	1	0	2	0	1	A	1	0	1	0	2007-11-09	2014-11-17	84	0	2007-11-09	2014-11-17	84
1	1	1	1	0	1	1	0	0	1	0	0	0	2007-11-14	2015-06-11	90	0	2007-11-14	2015-06-11	90
1	2	1	1	0	1	0	0	0	1	0	0	0	2007-11-14	2014-10-10	82	0	2007-11-14	2014-10-10	82
1	2	1	1	0	1	0	0	0	1	0	0	0	2007-11-14	2013-04-16	65	0	2007-11-14	2013-04-16	65
1	1	2	1	0	1	0	1	A	1	0	1	0	2007-11-15	2013-12-05	72	0	2007-11-15	2013-12-05	72
1	1	1	1	0	1	0	0	0	1	0	1	0	2007-11-15	2013-08-02	68	0	2007-11-15	2013-08-02	68
1	2	1	1	0	1	1	0	0	1	0	0	0	2007-11-20	2014-10-20	83	0	2007-11-20	2014-10-20	83
1	2	2	1	0	2	1	0	0	1	0	0	0	2007-11-21	2013-08-02	68	0	2007-11-21	2013-08-02	68
1	2	1	1	0	1	0	0	0	1	0	0	0	2007-11-22	2014-11-20	83	0	2007-11-22	2014-11-20	83
1	1	2	0	0	3	1	0	0	0	0	0	1	2007-11-26	2009-03-21	15	1	2007-11-26	2008-11-05	11
1	2	1	1	0	2	0	0	0	1	0	0	0	2007-11-27	2014-12-01	84	0	2007-11-27	2014-12-01	84
1	2	2	1	0	2	0	1	A	1	0	1	0	2007-11-28	2014-07-23	79	0	2007-11-28	2014-07-23	79
1	2	2	1	0	3	0	0	0	1	0	0	0	2007-11-30	2014-10-01	82	0	2007-11-30	2014-10-01	82
1	1	1	1	3	3	0	1	A	1	1	0	0	2007-11-30	2013-11-28	71	0	2007-11-30	2013-11-28	71
1	1	1	1	0	1	1	0	0	1	0	0	0	2007-11-30	2013-07-23	67	0	2007-11-30	2013-07-23	67
1	1	1	1	0	1	1	0	0	0	0	0	0	2007-12-04	2013-12-17	72	0	2007-12-04	2013-12-17	72
1	1	1	1	0	1	0	0	0	1	0	1	0	2007-12-04	2013-12-12	72	0	2007-12-04	2013-12-12	72
1	2	2	1	3	2	0	1	A	1	1	1	0	2007-12-05	2014-12-11	84	0	2007-12-05	2014-12-11	84
1	2	1	1	0	2	0	0	0	1	0	0	0	2007-12-06	2013-12-17	72	0	2007-12-06	2013-12-17	72
1	1	2	1	3	3	1	1	A	1	1	0	0	2007-12-11	2014-01-08	72	0	2007-12-11	2014-01-08	72
1	1	1	1	0	1	0	0	0	1	0	0	0	2007-12-12	2015-08-05	91	0	2007-12-12	2015-08-05	91
1	1	1	1	0	1	0	0	0	1	0	1	0	2007-12-12	2013-11-11	70	0	2007-12-12	2013-11-11	70
1	2	1	1	0	2	0	0	0	1	0	1	0	2007-12-13	2013-01-07	60	0	2007-12-13	2013-01-07	60
1	2	1	1	0	2	0	0	0	1	0	0	0	2007-12-14	2014-12-10	83	0	2007-12-14	2014-12-10	83
1	2	2	1	0	2	1	0	0	1	0	0	0	2007-12-14	2014-11-04	82	0	2007-12-14	2014-11-04	82
1	2	1	1	0	1	1	0	0	1	0	0	0	2007-12-14	2014-10-06	81	0	2007-12-14	2014-10-06	81
1	1	2	1	0	2	1	0	0	1	0	0	0	2007-12-17	2013-12-26	72	0	2007-12-17	2013-12-26	72
1	2	1	1	0	1	0	0	0	1	0	1	0	2007-12-18	2010-05-30	29	0	2007-12-18	2010-05-30	29
1	2	1	1	0	1	0	0	0	1	0	0	0	2007-12-18	2014-06-19	78	0	2007-12-18	2014-06-19	78
1	2	1	0	0	3	0	1	AT	0	0	1	0	2007-12-19	2011-12-22	48	1	2007-12-19	2011-11-21	47
1	1	2	1	0	3	0	0	0	1	0	1	0	2007-12-25	2015-08-26	92	0	2007-12-25	2015-08-26	92
1	2	1	1	0	1	0	0	0	1	0	0	0	2007-12-26	2014-11-26	83	0	2007-12-26	2014-11-26	83
1	1	2	1	0	1	1	0	0	1	0	0	0	2007-12-26	2014-05-12	76	0	2007-12-26	2014-05-12	76
1	2	2	1	3	2	1	0	0	1	0	0	0	2007-12-27	2014-09-19	80	0	2007-12-27	2014-09-19	80
1	2	1	1	0	2	0	0	0	1	0	0	0	2007-12-27	2014-12-19	83	0	2007-12-27	2014-12-19	83
1	2	2	1	0	1	1	0	0	0	0	0	0	2007-12-27	2014-11-19	82	0	2007-12-27	2014-11-19	82
1	1	1	1	0	2	0	1	A	1	0	1	0	2007-12-28	2014-03-03	74	0	2007-12-28	2014-03-03	74
1	1	1	1	3	0	1	0	0	0	0	0	0	2008-01-07	2015-08-25	91	1	2008-01-07	2011-07-28	42	骨
1	2	1	1	99	1	1	0	0	1	0	0	0	2008-01-07	2015-03-17	86	0	2008-01-07	2015-03-17	86
1	1	1	1	0	3	0	1	A	1	0	1	0	2008-01-07	2015-07-15	90	0	2008-01-07	2015-07-15	90
1	2	2	0	0	3	0	1	A	0	0	1	0	2008-01-08	2015-01-29	84	0	2008-01-08	2015-01-29	84
1	2	1	1	0	1	0	0	0	1	0	1	0	2008-01-10	2015-02-03	84	0	2008-01-10	2015-02-03	84
1	2	1	1	0	1	0	0	0	1	0	0	0	2008-01-10	2015-05-26	88	0	2008-01-10	2015-05-26	88
1	2	1	0	3	3	0	0	0	0	0	0	0	2008-01-11	2011-11-15	46	1	2008-01-11	2011-03-14	38
1	2	1	1	0	2	0	0	0	1	0	0	0	2008-01-11	2015-06-17	89	0	2008-01-11	2015-06-17	89
1	1	1	1	0	1	0	0	0	1	0	0	0	2008-01-15	2015-04-24	87	0	2008-01-15	2015-04-24	87
1	2	2	0	3	3	1	1	A	0	1	0	0	2008-01-15	2014-08-27	79	0	2008-01-15	2014-08-27	79
1	1	2	1	0	0	0	0	0	1	0	1,	0	2008-01-16	2015-03-24	86	0	2008-01-16	2015-03-24	86
1	1	1	1	0	1	1	0	0	1	0	0	0	2008-01-16	2015-07-14	89	0	2008-01-16	2015-07-14	89
1	2	1	0	3	2	1	1	A	0	1	0	0	2008-01-16	2013-07-05	65	0	2008-01-16	2013-07-05	65
1	2	1	1	0	2	0	1	A	1	0	0	0	2008-01-22	2015-03-03	85	0	2008-01-22	2015-03-03	85
1	2	2	0	0	3	1	1	A	0	0	0	0	2008-01-23	2014-01-16	71	0	2008-01-23	2014-01-16	71
1	1	1	1	0	2	0	0	0	1	0	1	0	2008-01-23	2013-06-24	65	0	2008-01-23	2013-06-24	65
1	2	2	0	3	3	1	0	0	0	0	0	0	2008-01-23	2015-01-08	83	0	2008-01-23	2015-01-08	83
1	1	1	1	3	1	1	1	A	1	1	0	0	2008-01-23	2016-08-08	102	1	2008-01-23	2016-04-25	99
1	2	2	1	0	3	0	0	0	1	0	1	1	2008-01-24	2012-12-14	58	1	2008-01-24	2008-11-14	9
1	2	1	1	0	0	1	0	0	1	0	0	0	2008-01-24	2015-01-21	83	0	2008-01-24	2015-01-21	83
1	2	2	1	0	1	0	0	0	1	0	1	0	2008-01-28	2015-02-04	84	0	2008-01-28	2015-02-04	84
1	2	1	1	0	2	0	0	0	1	0	0	0	2008-01-29	2017-02-13	108	0	2008-01-29	2017-02-13	108
1	2	2	1	0	0	1	0	0	1	0	0	0	2008-01-29	2015-06-15	88	0	2008-01-29	2015-06-15	88
1	2	1	1	3	1	0	1	A	1	1	0	0	2008-01-30	2015-05-28	87	0	2008-01-30	2015-05-28	87
1	2	1	1	0	1	0	0	0	1	0	0	0	2008-01-30	2015-01-29	83	0	2008-01-30	2015-01-29	83
1	1	1	1	0	1	1	0	0	1	0	0	0	2008-01-30	2015-02-19	84	0	2008-01-30	2015-02-19	84
1	2	1	1	0	1	0	0	0	1	0	1	0	2008-01-31	2013-08-02	66	0	2008-01-31	2013-08-02	66
1	2	1	1	0	1	0	0	0	1	0	1	0	2008-01-31	2015-08-13	90	0	2008-01-31	2015-08-13	90
1	2	2	1	0	3	0	1	A	1	0	0	0	2008-01-31	2015-05-07	87	0	2008-01-31	2015-05-07	87
1	2	1	0	3	2	1	1	A	0	1	0	0	2008-01-31	2015-04-14	86	0	2008-01-31	2015-04-14	86
1	1	2	1	0	2	0	1	A	1	0	0	0	2008-02-01	2015-06-03	88	0	2008-02-01	2015-06-03	88
1	1	2	1	0	2	0	1	A	1	0	1	0	2008-02-01	2015-05-13	87	0	2008-02-01	2015-05-13	87
1	2	1	1	0	2	1	0	0	1	0	0	0	2008-02-01	2015-02-05	84	0	2008-02-01	2015-02-05	84
1	2	2	0	0	3	0	1	A	0	0	1	0	2008-02-04	2015-02-18	84	0	2008-02-04	2015-02-18	84
1	2	1	1	0	1	1	0	0	1	0	0	0	2008-02-05	2015-02-17	84	0	2008-02-05	2015-02-17	84
1	2	1	1	0	2	0	0	0	1	0	1	0	2008-02-07	2015-03-04	84	0	2008-02-07	2015-03-04	84
1	1	1	1	0	1	0	0	0	1	0	1	0	2008-02-07	2015-03-05	84	0	2008-02-07	2015-03-05	84
1	1	2	1	0	3	0	1	A	1	0	0	0	2008-02-08	2015-02-18	84	0	2008-02-08	2015-02-18	84
1	2	1	1	0	1	0	0	0	1	0	1	0	2008-02-08	2015-07-29	89	0	2008-02-08	2015-07-29	89
1	1	1	1	3	1	1	0	0	1	0	0	0	2008-02-13	2015-04-14	86	0	2008-02-13	2015-04-14	86
1	1	1	1	0	1	0	0	0	1	0	0	0	2008-02-13	2015-04-22	86	0	2008-02-13	2015-04-22	86
1	1	2	0	0	3	0	1	A	0	0	1	0	2008-02-14	2015-03-12	84	0	2008-02-14	2015-03-12	84
1	2	2	0	0	3	0	1	A	0	0	0	0	2008-02-14	2015-03-03	84	0	2008-02-14	2015-03-03	84
1	1	1	1	0	1	0	0	0	1	0	0	0	2008-02-14	2015-04-08	85	0	2008-02-14	2015-04-08	85
1	2	2	1	0	2	0	0	0	1	0	0	0	2008-02-15	2014-02-20	72	0	2008-02-15	2014-02-20	72
1	2	1	1	0	2	1	0	0	1	0	0	0	2008-02-15	2015-02-03	83	0	2008-02-15	2015-02-03	83
1	2	1	0	3	3	1	1	A	0	1	0	0	2008-02-18	2015-03-18	85	0	2008-02-18	2015-03-18	85
1	1	1	1	0	0	0	0	0	1	0	0	0	2008-02-19	2015-04-23	86	0	2008-02-19	2015-04-23	86
1	2	1	1	0	2	0	0	0	1	0	0	0	2008-02-19	2015-06-25	88	0	2008-02-19	2015-06-25	88
1	1	99	1	3	0	1	0	0	0	0	0	0	2008-02-20	2015-03-19	84	0	2008-02-20	2015-03-19	84
1	1	1	1	0	0	0	0	0	0	0	1,	0	2008-02-20	2015-03-19	84	0	2008-02-20	2015-03-19	84
1	2	2	1	0	1	1	0	0	1	0	0	1	2008-02-20	2013-11-05	68	1	2008-02-20	2013-11-05	68
1	2	2	0	0	3	1	0	0	0	0	0	0	2008-02-20	2015-02-26	84	0	2008-02-20	2015-02-26	84
1	2	1	1	0	2	0	0	0	1	0	0	0	2008-02-20	2015-03-10	84	0	2008-02-20	2015-03-10	84
1	2	1	1	0	1	0	0	0	0	0	0	0	2008-02-21	2015-03-11	84	0	2008-02-21	2015-03-11	84
1	2	1	1	0	3	1	0	0	1	0	0	0	2008-02-21	2015-04-08	85	0	2008-02-21	2015-04-08	85
1	2	2	1	0	2	0	1	A	0	0	0	1	2008-02-22	2008-10-30	8	1	2008-02-22	2008-10-30	8
1	2	2	0	0	3	0	1	A	0	0	0	0	2008-02-25	2015-03-25	85	0	2008-02-25	2015-03-25	85
1	1	1	1	0	1	0	0	0	0	0	1	0	2008-02-25	2015-02-26	84	0	2008-02-25	2015-02-26	84
1	1	1	0	0	3	0	1	A	0	0	0	0	2008-02-26	2015-11-26	93	0	2008-02-26	2015-11-26	93
1	1	1	1	0	2	1	0	0	1	0	0	0	2008-02-27	2015-06-18	87	0	2008-02-27	2015-06-18	87
1	2	2	0	0	2	1	0	0	0	0	0	0	2008-02-27	2013-01-21	58	0	2008-02-27	2013-01-21	58
1	1	1	1	0	2	1	0	0	1	0	0	0	2008-02-27	2015-02-23	83	0	2008-02-27	2015-02-23	83
1	2	1	1	0	1	0	0	0	1	0	0	0	2008-02-27	2015-03-05	84	0	2008-02-27	2015-03-05	84
1	2	1	0	0	3	0	0	0	0	0	0	0	2008-02-28	2013-07-18	64	0	2008-02-28	2013-07-18	64
1	1	2	1	0	2	1	1	A	1	0	0	0	2008-02-28	2015-06-16	87	0	2008-02-28	2015-06-16	87
1	2	2	1	0	1	1	0	0	1	0	0	0	2008-02-29	2015-03-11	84	0	2008-02-29	2015-03-11	84
1	1	1	0	0	3	0	1	A	0	0	0	0	2008-02-29	2015-04-02	85	0	2008-02-29	2015-04-02	85
1	2	2	1	0	2	0	1	A	1	0	0	0	2008-02-29	2015-04-01	85	0	2008-02-29	2015-04-01	85
1	2	1	1	0	2	0	0	0	1	0	0	0	2008-03-03	2015-04-01	84	0	2008-03-03	2015-04-01	84
1	1	1	1	0	2	1	0	0	1	0	0	0	2008-03-04	2015-04-08	85	0	2008-03-04	2015-04-08	85
1	2	2	1	0	1	0	0	0	1	0	1	0	2008-03-05	2014-07-29	76	0	2008-03-05	2014-07-29	76
1	2	1	1	0	2	0	0	0	1	0	1	0	2008-03-05	2015-05-21	86	0	2008-03-05	2015-05-21	86
1	2	1	1	0	0	0	0	0	1	0	1,	0	2008-03-05	2015-03-19	84	0	2008-03-05	2015-03-19	84
1	2	1	1	0	1	0	0	0	1	0	0	0	2008-03-07	2015-05-26	86	0	2008-03-07	2015-05-26	86
1	2	1	1	0	0	0	0	0	1	0	1,	0	2008-03-10	2015-04-01	84	0	2008-03-10	2015-04-01	84
1	2	2	1	0	1	1	0	0	1	0	0	0	2008-03-11	2015-05-28	86	0	2008-03-11	2015-05-28	86
1	1	2	1	0	2	1	0	0	1	0	0	0	2008-03-12	2015-02-10	82	0	2008-03-12	2015-02-10	82
1	1	1	1	0	1	0	0	0	1	0	1	0	2008-03-12	2015-04-15	85	0	2008-03-12	2015-04-15	85
1	2	1	1	0	1	0	0	0	1	0	1	0	2008-03-13	2015-05-12	85	0	2008-03-13	2015-05-12	85
1	2	1	1	0	2	0	0	0	1	0	0	0	2008-03-13	2015-03-25	84	0	2008-03-13	2015-03-25	84
1	1	99	1	0	0	1	0	0	1	0	0	0	2008-03-13	2015-06-09	86	0	2008-03-13	2015-06-09	86
1	1	1	1	0	0	0	0	0	1	0	1,	0	2008-03-13	2015-04-08	84	0	2008-03-13	2015-04-08	84
1	2	2	1	3	2	1	1	A	1	1	0	0	2008-03-17	2014-10-06	78	0	2008-03-17	2014-10-06	78
1	1	1	1	0	1	1	0	0	1	0	0	0	2008-03-17	2015-06-25	87	0	2008-03-17	2015-06-25	87
1	2	2	0	0	0	1	0	0	0	0	0	0	2008-03-18	2015-05-20	86	0	2008-03-18	2015-05-20	86
1	2	1	1	0	1	1	0	0	1	0	0	0	2008-03-19	2015-03-10	83	0	2008-03-19	2015-03-10	83
1	2	2	1	0	2	0	1	A	1	0	1	0	2008-03-21	2015-04-30	85	0	2008-03-21	2015-04-30	85
1	1	99	1	0	2	1	1	A	1	0	0	0	2008-03-25	2015-04-23	84	0	2008-03-25	2015-04-23	84
1	2	2	1	3	2	1	0	0	1	0	0	0	2008-03-26	2015-02-24	82	0	2008-03-26	2015-02-24	82
1	1	1	1	3	2	0	1	A	1	1	1	0	2008-03-31	2015-11-17	91	0	2008-03-31	2015-11-17	91
1	1	1	1	0	0	1	0	0	0	0	0	0	2008-04-01	2015-10-08	90	0	2008-04-01	2015-10-08	90
1	2	1	1	0	1	1	0	0	1	0	0	0	2008-04-01	2009-10-09	18	0	2008-04-01	2009-10-09	18
1	2	1	0	0	2	0	0	0	0	0	1	0	2008-04-01	2015-08-11	88	0	2008-04-01	2015-08-11	88
1	2	1	1	0	2	0	0	0	1	0	1	0	2008-04-04	2015-06-11	86	0	2008-04-04	2015-06-11	86
1	2	1	1	0	2	1	0	0	1	0	0	0	2008-04-04	2015-05-07	85	0	2008-04-04	2015-05-07	85
1	1	2	1	0	3	0	1	A	1	0	0	0	2008-04-07	2015-04-08	84	0	2008-04-07	2015-04-08	84
1	2	1	0	0	2	0	1	A	0	0	0	0	2008-04-08	2015-08-05	87	0	2008-04-08	2015-08-05	87
1	2	1	1	0	1	1	0	0	1	0	0	0	2008-04-09	2015-04-22	84	0	2008-04-09	2015-04-22	84
1	2	2	1	0	3	1	0	0	1	0	0	1	2008-04-09	2011-04-25	36	1	2008-04-09	2011-04-25	36
1	2	2	1	0	1	1	0	0	1	0	0	0	2008-04-09	2015-05-14	85	0	2008-04-09	2015-05-14	85
1	2	2	0	0	3	0	1	A	0	0	0	0	2008-04-10	2015-05-07	84	0	2008-04-10	2015-05-07	84
1	2	1	0	0	3	1	0	0	0	0	0	0	2008-04-10	2015-04-23	84	0	2008-04-10	2015-04-23	84
1	2	1	1	0	1	1	0	0	1	0	0	0	2008-04-11	2015-04-30	84	0	2008-04-11	2015-04-30	84
1	2	1	1	0	1	0	0	0	1	0	0	0	2008-04-14	2015-07-22	87	0	2008-04-14	2015-07-22	87
1	2	1	1	0	1	0	0	0	1	0	1	0	2008-04-14	2015-05-07	84	0	2008-04-14	2015-05-07	84
1	1	1	1	0	1	1	0	0	1	0	0	0	2008-04-16	2015-06-03	85	0	2008-04-16	2015-06-03	85
1	2	1	0	0	0	1	0	0	0	0	0	0	2008-04-16	2015-03-19	83	0	2008-04-16	2015-03-19	83
1	2	1	1	0	1	0	0	0	1	0	1	0	2008-04-17	2015-07-09	86	0	2008-04-17	2015-07-09	86
1	1	1	1	0	2	0	0	0	1	0	0	0	2008-04-22	2015-05-26	85	0	2008-04-22	2015-05-26	85
1	1	1	1	0	2	0	0	0	1	0	0	0	2008-04-22	2015-07-21	86	0	2008-04-22	2015-07-21	86
1	2	1	1	0	2	0	0	0	1	0	1	0	2008-04-24	2012-12-11	55	0	2008-04-24	2012-12-11	55
1	1	1	1	0	2	1	0	0	1	0	0	0	2008-04-24	2015-05-27	85	0	2008-04-24	2015-05-27	85
1	2	1	1	0	1	0	0	0	1	0	0	0	2008-04-25	2015-07-16	86	0	2008-04-25	2015-07-16	86
1	1	1	1	0	1	0	0	0	1	0	0	0	2008-04-30	2015-04-23	83	0	2008-04-30	2015-04-23	83
1	2	1	1	0	1	0	0	0	1	0	1	0	2008-05-01	2015-04-07	83	0	2008-05-01	2015-04-07	83
1	1	1	1	0	2	1	0	0	1	0	0	0	2008-05-01	2015-06-10	85	0	2008-05-01	2015-06-10	85
1	1	1	1	0	2	0	1	A	1	0	1	0	2008-05-02	2015-06-04	85	0	2008-05-02	2015-06-04	85
1	1	1	1	0	2	0	0	0	1	0	1	0	2008-05-02	2015-08-11	87	0	2008-05-02	2015-08-11	87
1	2	2	1	0	2	0	0	0	1	0	1	0	2008-05-07	2015-06-03	84	0	2008-05-07	2015-06-03	84
1	1	1	1	0	1	0	0	0	1	0	1	0	2008-05-08	2015-08-19	87	0	2008-05-08	2015-08-19	87
1	2	1	1	0	1	0	0	0	1	0	1	0	2008-05-08	2015-04-15	83	0	2008-05-08	2015-04-15	83
1	2	1	1	0	1	1	0	0	1	0	0	0	2008-05-09	2015-08-12	87	0	2008-05-09	2015-08-12	87
1	1	1	1	0	1	1	0	0	1	0	0	0	2008-05-09	2015-06-04	84	0	2008-05-09	2015-06-04	84
1	2	1	1	0	1	0	0	0	1	0	1	0	2008-05-09	2015-05-18	84	0	2008-05-09	2015-05-18	84
1	2	2	0	0	0	0	0	0	0	0	1,	0	2008-05-12	2015-06-16	85	0	2008-05-12	2015-06-16	85
1	2	1	1	0	0	0	0	0	1	0	1,	0	2008-05-13	2015-06-25	85	0	2008-05-13	2015-06-25	85
1	2	1	1	0	1	0	0	0	1	0	0	0	2008-05-14	2015-07-14	86	0	2008-05-14	2015-07-14	86
1	2	1	1	0	1	0	0	0	1	0	1	0	2008-05-15	2015-06-10	84	0	2008-05-15	2015-06-10	84
1	2	1	1	0	0	1	0	0	1	0	0	0	2008-05-16	2015-08-06	86	0	2008-05-16	2015-08-06	86
1	2	1	1	0	1	0	0	0	1	0	1	0	2008-05-19	2015-06-10	84	0	2008-05-19	2015-06-10	84
1	2	2	0	3	2	0	1	A	0	1	1	0	2008-05-20	2015-07-28	86	0	2008-05-20	2015-07-28	86
1	1	1	1	0	1	0	0	0	1	0	0	0	2008-05-21	2015-06-03	84	0	2008-05-21	2015-06-03	84
1	2	1	1	0	0	0	0	0	0	0	0	0	2008-05-21	2015-05-14	83	0	2008-05-21	2015-05-14	83
1	2	2	1	0	2	0	0	0	0	0	0	0	2008-05-21	2015-06-18	84	0	2008-05-21	2015-06-18	84
1	2	2	1	0	1	1	0	0	1	0	0	0	2008-05-22	2011-01-07	31	0	2008-05-22	2011-01-07	31
1	2	1	0	0	2	0	1	A	0	0	0	0	2008-05-22	2015-05-01	83	0	2008-05-22	2015-05-01	83
1	2	1	1	0	2	0	0	0	1	0	0	0	2008-05-22	2015-07-14	85	0	2008-05-22	2015-07-14	85
1	2	1	1	0	1	0	0	0	1	0	1	0	2008-05-22	2015-07-14	85	0	2008-05-22	2015-07-14	85
1	2	2	1	0	2	0	1	A	1	0	0	0	2008-05-23	2015-08-25	87	0	2008-05-23	2015-08-25	87
1	1	2	1	0	1	1	0	0	1	0	0	0	2008-05-23	2015-05-28	84	0	2008-05-23	2015-05-28	84
1	1	2	1	0	0	0	0	0	1	0	1,	0	2008-05-26	2015-06-11	84	0	2008-05-26	2015-06-11	84
1	2	1	1	0	1	0	0	0	1	0	0	0	2008-05-27	2015-06-18	84	0	2008-05-27	2015-06-18	84
1	2	1	1	0	1	0	0	0	1	0	0	0	2008-05-28	2015-08-18	86	0	2008-05-28	2015-08-18	86
1	2	1	1	0	1	0	0	0	1	0	1	0	2008-05-29	2015-07-24	85	0	2008-05-29	2015-07-24	85
1	2	2	0	0	1	0	1	A	0	0	1	1	2008-05-30	2011-08-02	38	1	2008-05-30	2009-04-09	10
1	2	1	1	0	2	1	0	0	1	0	0	0	2008-05-30	2015-06-04	84	0	2008-05-30	2015-06-04	84
1	2	2	1	3	3	0	1	A	1	1	1	0	2008-06-02	2015-06-17	84	0	2008-06-02	2015-06-17	84
1	2	2	0	0	0	0	1	A	0	0	1,	0	2008-06-04	2013-09-11	63	0	2008-06-04	2013-09-11	63
1	2	1	1	99	1	0	0	0	1	0	1,	1	2008-06-05	2012-09-28	51	1	2008-06-05	2012-09-28	51
1	1	1	1	0	1	0	0	0	0	0	0	0	2008-06-05	2015-08-27	86	0	2008-06-05	2015-08-27	86
1	1	2	1	0	3	0	1	A	1	0	1	1	2008-06-06	2015-10-02	87	1	2008-06-06	2010-06-28	24
1	2	1	1	0	1	0	0	0	1	0	0	0	2008-06-10	2015-08-24	86	0	2008-06-10	2015-08-24	86
1	2	1	1	0	1	0	0	0	1	0	0	0	2008-06-10	2015-07-06	84	0	2008-06-10	2015-07-06	84
1	2	1	1	0	1	0	0	0	1	0	1	0	2008-06-11	2015-06-09	83	0	2008-06-11	2015-06-09	83
1	2	2	0	3	3	1	1	A	0	1	0	0	2008-06-11	2015-11-11	89	1	2008-06-11	2015-06-23	84
1	2	1	1	0	0	1	0	0	1	0	0	0	2008-06-12	2015-05-13	83	0	2008-06-12	2015-05-13	83
1	2	1	1	0	2	0	0	0	1	0	1	0	2008-06-13	2015-09-16	87	0	2008-06-13	2015-09-16	87
1	2	1	1	0	2	1	0	0	1	0	0	0	2008-06-13	2015-08-19	86	0	2008-06-13	2015-08-19	86
1	2	1	1	0	1	0	0	0	1	0	1	0	2008-06-17	2015-07-23	85	0	2008-06-17	2015-07-23	85
1	2	2	1	0	2	0	0	0	1	0	1	0	2008-06-17	2015-06-10	83	0	2008-06-17	2015-06-10	83
1	2	1	1	0	1	0	0	0	1	0	1	0	2008-06-19	2015-08-12	85	0	2008-06-19	2015-08-12	85
1	1	1	1	0	1	0	0	0	1	0	0	0	2008-06-20	2015-09-30	87	0	2008-06-20	2015-09-30	87
1	1	1	1	0	2	0	0	0	1	0	1	0	2008-06-24	2015-08-05	85	0	2008-06-24	2015-08-05	85
1	2	1	1	0	1	0	0	0	1	0	1	0	2008-06-24	2015-07-09	84	0	2008-06-24	2015-07-09	84
1	1	2	1	0	2	0	0	0	1	0	1	0	2008-06-24	2015-09-10	86	0	2008-06-24	2015-09-10	86
1	1	1	1	0	2	0	0	0	1	0	0	0	2008-06-25	2015-06-09	83	0	2008-06-25	2015-06-09	83
1	2	2	0	0	3	0	1	A	0	0	1	0	2008-06-25	2015-07-29	85	0	2008-06-25	2015-07-29	85
1	2	2	1	0	2	0	0	0	1	0	0	0	2008-06-26	2015-06-10	83	0	2008-06-26	2015-06-10	83
1	2	1	1	0	1	1	0	0	1	0	0	0	2008-06-26	2015-11-09	88	0	2008-06-26	2015-11-09	88
1	2	1	1	0	2	0	0	0	1	0	0	0	2008-06-27	2015-08-18	85	0	2008-06-27	2015-08-18	85
1	1	2	1	0	1	1	1	AT	1	0	1	0	2008-06-27	2015-07-30	85	0	2008-06-27	2015-07-30	85
1	2	2	1	0	1	1	0	0	0	0	0	1	2008-06-30	2014-04-07	69	1	2008-06-30	2014-04-07	69
1	2	2	1	0	1	1	0	0	1	0	0	0	2008-07-01	2016-03-14	92	0	2008-07-01	2016-03-11	92
1	2	1	0	0	3	0	0	0	0	0	0	0	2008-07-03	2009-08-10	13	0	2008-07-03	2009-08-10	13
1	1	1	1	0	1	0	0	0	0	0	0	0	2008-07-03	2013-03-19	56	0	2008-07-03	2013-03-19	56
1	1	1	1	0	0	1	0	0	1	0	0	0	2008-07-03	2008-09-08	2	0	2008-07-03	2008-09-08	2
1	2	1	1	0	1	0	0	0	1	0	0	0	2008-07-03	2015-10-19	87	0	2008-07-03	2015-10-19	87
1	2	1	0	3	0	1	0	0	0	0	0	0	2008-07-04	2015-09-17	86	0	2008-07-04	2015-09-17	86
1	2	1	1	0	1	0	0	0	1	0	1	0	2008-07-08	2015-08-05	84	0	2008-07-08	2015-08-05	84
1	1	1	1	0	1	0	0	0	1	0	1	0	2008-07-08	2015-07-16	84	0	2008-07-08	2015-07-16	84
1	2	1	1	0	1	0	0	0	1	0	1	0	2008-07-09	2015-07-30	84	0	2008-07-09	2015-07-30	84
1	1	1	1	0	0	1	0	0	0	0	0	0	2008-07-11	2015-09-30	86	0	2008-07-11	2015-09-30	86
1	2	1	1	0	2	0	0	0	1	0	0	0	2008-07-14	2015-10-15	87	0	2008-07-14	2015-10-15	87
1	2	2	1	0	2	0	0	0	1	0	0	0	2008-07-15	2015-06-26	83	0	2008-07-15	2015-06-26	83
1	2	2	0	3	3	1	1	A	0	1	0	0	2008-07-16	2015-08-11	84	0	2008-07-16	2015-08-11	84
1	2	2	1	0	1	0	0	0	1	0	1	0	2008-07-17	2015-08-12	84	0	2008-07-17	2015-08-12	84
1	1	1	1	0	1	0	0	0	1	0	0	0	2008-07-17	2015-10-08	86	0	2008-07-17	2015-10-08	86
1	1	1	0	0	3	0	1	A	0	0	1	0	2008-07-23	2015-05-28	82	0	2008-07-23	2015-05-28	82
1	2	1	0	0	2	0	0	0	0	0	1	0	2008-07-30	2015-11-05	87	0	2008-07-30	2015-11-05	87
1	1	1	1	0	1	1	0	0	1	0	0	0	2008-07-31	2015-09-15	85	0	2008-07-31	2015-09-15	85
1	2	1	1	0	0	0	0	0	0	0	1,	0	2008-08-04	2015-10-14	86	0	2008-08-04	2015-10-14	86
1	1	1	1	0	2	0	0	0	1	0	0	0	2008-08-04	2015-10-01	85	0	2008-08-04	2015-10-01	85
1	2	2	1	0	0	1	0	0	0	0	0	1	2008-08-05	2015-07-26	83	1	2008-08-05	2015-07-26	83
1	2	2	0	0	3	1	0	0	0	0	0	0	2008-08-05	2011-03-28	31	0	2008-08-05	2011-03-28	31
1	2	1	1	0	2	0	0	0	1	0	1	0	2008-08-05	2015-08-28	84	0	2008-08-05	2015-08-28	84
1	2	1	1	3	3	0	1	A	1	1	0	0	2008-08-06	2015-06-25	82	0	2008-08-06	2015-06-25	82
1	1	1	1	0	2	0	0	0	1	0	0	0	2008-08-11	2015-09-16	85	0	2008-08-11	2015-09-16	85
1	2	2	1	0	1	1	0	0	1	0	0	0	2008-08-12	2016-05-13	93	1	2008-08-12	2016-04-26	92
1	1	1	0	3	3	1	1	A	0	1	0	0	2008-08-12	2015-07-16	83	0	2008-08-12	2015-07-16	83
1	1	1	1	3	2	1	1	A	1	1	0	0	2008-08-13	2015-10-15	86	0	2008-08-13	2015-10-15	86
1	2	1	0	3	3	0	1	A	0	1	0	0	2008-08-15	2011-08-17	36	0	2008-08-15	2011-08-17	36
1	1	1	1	0	0	1	1	A	1	0	3,5,	0	2008-08-15	2015-07-22	83	0	2008-08-15	2015-07-22	83
1	1	1	1	3	0	0	0	0	0	0	0	0	2008-08-15	2015-09-30	85	0	2008-08-15	2015-09-30	85
1	1	2	0	3	3	0	1	A	0	0	1	1	2008-08-18	2010-06-18	22	1	2008-08-18	2009-05-29	9
1	2	2	1	0	0	1	0	0	1	0	0	0	2008-08-19	2015-11-27	87	1	2008-08-19	2012-02-07	41	局所LN（AxLNは除く）	肝、遠方LN、肺、胸骨
1	1	1	1	0	2	0	1	A	1	0	1	0	2008-08-20	2015-07-14	82	0	2008-08-20	2015-07-14	82
1	2	1	1	0	1	0	0	0	1	0	0	0	2008-08-21	2015-09-16	84	0	2008-08-21	2015-09-16	84
1	1	1	1	0	2	1	0	0	1	0	0	0	2008-08-21	2015-07-29	83	0	2008-08-21	2015-07-29	83
1	2	2	1	0	1	0	0	0	1	0	0	0	2008-08-22	2015-10-14	85	0	2008-08-22	2015-10-14	85
1	2	2	0	0	2	0	1	others	0	0	0	0	2008-08-25	2015-09-30	85	0	2008-08-25	2015-09-30	85
1	2	1	1	0	2	0	0	0	1	0	0	0	2008-08-25	2015-09-24	84	0	2008-08-25	2015-09-24	84
1	1	2	1	0	2	0	0	0	1	0	1	0	2008-08-26	2015-10-21	85	0	2008-08-26	2015-10-21	85
1	1	2	1	0	1	0	0	0	1	0	0	0	2008-08-27	2015-10-21	85	0	2008-08-27	2015-10-21	85
1	2	1	1	0	2	0	0	0	1	0	0	0	2008-08-27	2015-11-04	86	0	2008-08-27	2015-11-04	86
1	2	1	1	0	0	1	0	0	0	0	0	0	2008-08-27	2015-08-06	83	0	2008-08-27	2015-08-06	83
1	1	2	1	0	3	0	1	A	1	0	1	0	2008-08-28	2015-09-29	85	0	2008-08-28	2015-09-29	85
1	1	1	1	0	2	1	0	0	1	0	0	0	2008-08-29	2015-11-12	86	0	2008-08-29	2015-11-12	86
1	1	1	1	0	2	0	0	0	1	0	0	0	2008-08-29	2015-10-07	85	0	2008-08-29	2015-10-07	85
1	1	1	1	0	1	0	0	0	0	0	1	0	2008-09-01	2015-12-09	87	0	2008-09-01	2015-12-09	87
1	2	1	1	0	2	1	0	0	1	0	0	0	2008-09-03	2015-08-13	83	0	2008-09-03	2015-08-13	83
1	2	1	1	0	1	0	0	0	1	0	0	0	2008-09-05	2015-03-25	78	0	2008-09-05	2015-03-25	78
1	1	1	1	0	0	0	0	0	1	0	1,	0	2008-09-08	2015-07-22	82	0	2008-09-08	2015-07-22	82
1	2	2	1	3	3	0	1	A	1	1	1	0	2008-09-09	2015-12-07	86	1	2008-09-09	2010-09-22	24
1	1	1	1	0	1	0	0	0	1	0	1	0	2008-09-10	2015-09-15	84	0	2008-09-10	2015-09-15	84
1	2	2	0	0	3	0	1	A	0	0	1	0	2008-09-10	2015-10-14	85	0	2008-09-10	2015-10-14	85
1	1	1	1	0	1	0	0	0	0	0	1	0	2008-09-11	2015-10-28	85	0	2008-09-11	2015-10-28	85
1	1	1	1	0	1	1	0	0	1	0	0	0	2008-09-11	2015-10-28	85	0	2008-09-11	2015-10-28	85
1	2	1	1	0	1	0	0	0	1	0	1	0	2008-09-11	2015-12-08	86	0	2008-09-11	2015-12-08	86
1	1	2	1	0	1	0	0	0	1	0	1	0	2008-09-16	2015-06-10	80	0	2008-09-16	2015-06-10	80
1	1	1	1	0	1	0	0	0	1	0	0	0	2008-09-16	2015-09-30	84	0	2008-09-16	2015-09-30	84
1	1	1	0	0	3	0	1	A	0	0	1	0	2008-09-17	2015-11-26	86	0	2008-09-17	2015-11-26	86
1	1	1	1	0	2	1	0	0	1	0	0	0	2008-09-17	2015-09-30	84	0	2008-09-17	2015-09-30	84
1	1	1	1	0	1	0	0	0	1	0	1	0	2008-09-19	2015-06-24	81	0	2008-09-19	2015-06-24	81
1	2	1	1	0	1	0	0	0	1	0	0	0	2008-09-30	2015-06-11	80	0	2008-09-30	2015-06-11	80
1	2	1	1	0	1	0	0	0	1	0	0	0	2008-09-30	2015-12-15	86	0	2008-09-30	2015-12-15	86
1	2	1	1	0	0	0	0	0	0	0	0	0	2008-10-01	2015-08-21	82	0	2008-10-01	2015-08-21	82				2013-04-15
1	1	1	1	0	2	0	0	0	1	0	1	0	2008-10-02	2015-10-07	84	0	2008-10-02	2015-10-07	84
1	2	2	1	0	2	1	0	0	1	0	0	0	2008-10-02	2015-11-11	85	0	2008-10-02	2015-11-11	85
1	1	1	1	0	1	0	0	0	1	0	0	0	2008-10-02	2015-12-09	86	0	2008-10-02	2015-12-09	86
1	1	1	1	0	2	0	0	0	0	0	0	0	2008-10-03	2009-02-20	4	0	2008-10-03	2009-02-20	4
1	2	1	1	0	2	1	0	0	0	0	0	0	2008-10-06	2015-11-12	85	0	2008-10-06	2015-11-12	85
1	2	2	1	0	1	0	0	0	1	0	1	0	2008-10-06	2015-01-30	75	0	2008-10-06	2015-01-30	75
1	2	1	1	0	2	0	0	0	1	0	1	0	2008-10-07	2015-11-19	85	0	2008-10-07	2015-11-19	85
1	1	1	1	0	0	0	0	0	1	0	1,	0	2008-10-07	2015-06-18	80	0	2008-10-07	2015-06-18	80
1	2	2	1	0	1	0	0	0	1	0	0	0	2008-10-08	2015-07-13	81	0	2008-10-08	2015-07-13	81
1	2	1	1	0	3	0	0	0	1	0	0	0	2008-10-09	2015-12-17	86	0	2008-10-09	2015-12-17	86
1	1	1	1	99	0	1	0	0	1	0	0	0	2008-10-09	2015-03-11	77	0	2008-10-09	2015-03-11	77
1	2	1	1	0	2	0	0	0	1	0	0	0	2008-10-14	2015-10-28	84	0	2008-10-14	2015-10-28	84
1	1	1	1	0	0	0	0	0	1	0	1,	0	2008-10-15	2015-10-08	83	0	2008-10-15	2015-10-08	83
1	2	1	1	0	2	1	0	0	1	0	0	0	2008-10-16	2015-12-18	86	0	2008-10-16	2015-12-18	86
1	2	1	1	0	2	0	0	0	1	0	0	0	2008-10-16	2015-10-06	83	0	2008-10-16	2015-10-06	83
1	1	1	1	0	0	0	0	0	1	0	1,	0	2008-10-16	2015-11-25	85	0	2008-10-16	2015-11-25	85
1	2	2	1	99	0	0	0	0	1	0	1,	0	2008-10-20	2015-12-01	85	0	2008-10-20	2015-12-01	85
1	2	2	1	0	1	1	0	0	1	0	0	0	2008-10-22	2015-11-12	84	0	2008-10-22	2015-11-12	84
1	2	1	1	0	2	1	0	0	1	0	0	0	2008-10-22	2015-10-01	83	0	2008-10-22	2015-10-01	83
1	2	1	1	0	1	0	0	0	1	0	1	0	2008-10-23	2015-12-02	85	0	2008-10-23	2015-12-02	85
1	1	1	0	0	3	0	1	A	0	0	1	0	2008-10-23	2015-11-25	85	0	2008-10-23	2015-11-25	85
1	1	2	1	0	3	0	1	A	1	0	0	0	2008-10-23	2015-10-27	84	0	2008-10-23	2015-10-27	84
1	2	2	1	0	2	1	0	0	1	0	0	0	2008-10-24	2015-12-16	85	0	2008-10-24	2015-12-16	85
1	2	1	1	0	2	0	0	0	1	0	0	0	2008-10-24	2016-01-12	86	0	2008-10-24	2016-01-12	86
1	2	2	1	0	3	1	1	A	1	0	0	0	2008-10-27	2015-09-16	82	0	2008-10-27	2015-09-16	82
1	2	1	0	0	3	0	1	A	0	0	0	0	2008-10-27	2015-10-14	83	0	2008-10-27	2015-10-14	83
1	1	2	1	0	2	0	0	0	1	0	1	0	2008-10-30	2015-10-27	83	0	2008-10-30	2015-10-27	83
1	2	1	0	0	0	0	0	0	0	0	0	0	2008-10-30	2015-12-08	85	0	2008-10-30	2013-12-13	61	局所皮膚（温存乳房は除く）局所LN（AxLNは除く）肺	右Ax	2014-10-10	2009-09-11
1	2	1	1	0	1	0	0	0	1	0	0	0	2008-10-31	2015-10-07	83	0	2008-10-31	2015-10-07	83
1	1	1	1	0	2	0	1	A	1	0	0	0	2008-11-04	2016-01-14	86	0	2008-11-04	2016-01-14	86
1	2	1	1	0	2	0	0	0	0	0	0	0	2008-11-04	2015-11-16	84	1	2008-11-04	2015-11-16	84
1	2	2	1	0	1	1	0	0	1	0	0	0	2008-11-05	2016-01-20	86	0	2008-11-05	2016-01-20	86
1	1	1	1	0	1	0	0	0	1	0	1	0	2008-11-06	2015-11-19	84	0	2008-11-06	2015-11-19	84
1	2	2	1	0	1	0	0	0	1	0	1	0	2008-11-06	2015-08-11	81	0	2008-11-06	2015-08-11	81
1	2	1	1	0	0	1	0	0	0	0	0	0	2008-11-07	2015-12-22	85	0	2008-11-07	2015-12-22	85
1	1	1	0	0	3	0	1	A	0	0	0	0	2008-11-07	2016-01-14	86	0	2008-11-07	2016-01-14	86
1	2	2	0	0	3	0	1	A	0	0	1	0	2008-11-10	2015-11-18	84	0	2008-11-10	2015-11-18	84
1	2	1	0	0	2	1	0	0	0	0	0	0	2008-11-11	2016-01-06	85	0	2008-11-11	2016-01-06	85
1	1	1	1	0	0	0	0	0	1	0	1,	0	2008-11-12	2015-11-10	83	0	2008-11-12	2015-11-10	83
1	1	2	0	0	3	1	1	A	0	0	0	0	2008-11-12	2015-07-15	80	0	2008-11-12	2015-07-15	80
1	2	1	1	0	1	0	0	0	1	0	1	0	2008-11-13	2015-07-21	80	0	2008-11-13	2015-07-21	80
1	2	1	1	0	1	0	0	0	0	0	0	0	2008-11-13	2016-01-05	85	0	2008-11-13	2016-01-05	85
1	1	1	1	0	2	0	0	0	1	0	0	0	2008-11-13	2015-07-21	80	0	2008-11-13	2015-07-21	80
1	2	1	1	0	1	0	0	0	0	0	0	1	2008-11-13	2009-02-28	3	1	2008-11-13	2009-02-28	3
1	1	1	0	0	3	0	0	0	0	0	0	0	2008-11-19	2015-12-09	84	0	2008-11-19	2015-12-09	84
1	1	1	1	0	2	0	1	A	1	0	0	0	2008-11-19	2015-03-23	76	0	2008-11-19	2015-03-23	76
1	1	1	1	0	0	1	0	0	1	0	0	0	2008-11-19	2016-01-27	86	0	2008-11-19	2016-01-27	86
1	2	1	1	0	1	0	0	0	1	0	1	0	2008-11-19	2012-07-17	43	0	2008-11-19	2012-07-17	43
1	1	1	1	0	1	0	0	0	1	0	1	0	2008-11-20	2015-10-28	83	0	2008-11-20	2015-10-28	83
1	2	1	1	0	1	0	0	0	1	0	0	0	2008-11-20	2015-10-29	83	0	2008-11-20	2015-10-29	83
1	2	2	1	0	2	0	0	0	1	0	1	0	2008-11-21	2015-08-26	81	0	2008-11-21	2015-08-26	81
1	1	1	1	0	1	1	0	0	1	0	0	0	2008-11-21	2015-12-16	84	0	2008-11-21	2015-12-16	84
1	2	2	1	0	3	0	0	0	0	0	0	0	2008-11-25	2009-01-19	1	0	2008-11-25	2009-01-19	1
1	1	1	0	0	3	0	1	A	1	0	1	0	2008-11-26	2015-11-04	83	0	2008-11-26	2015-11-04	83
1	2	4	1	0	3	0	0	0	1	0	0	1	2008-11-26	2013-05-07	53	1	2008-11-26	2013-05-07	53
1	2	1	1	0	1	0	0	0	1	0	1	0	2008-11-27	2016-01-26	85	0	2008-11-27	2016-01-26	85
1	2	1	1	0	2	0	0	0	1	0	0	0	2008-11-27	2015-11-04	83	0	2008-11-27	2015-11-04	83
1	1	1	1	0	2	1	0	0	1	0	0	0	2008-11-27	2015-12-24	84	0	2008-11-27	2015-12-24	84
1	2	1	1	0	2	0	0	0	1	0	1	0	2008-11-28	2015-12-15	84	0	2008-11-28	2015-12-15	84
1	2	1	1	0	1	1	0	0	0	0	0	0	2008-12-01	2015-12-09	84	0	2008-12-01	2015-12-09	84
1	1	1	1	0	2	0	0	0	1	0	1	0	2008-12-01	2015-12-09	84	0	2008-12-01	2015-12-09	84
1	2	2	1	0	2	0	0	0	1	0	0	0	2008-12-02	2015-04-22	76	0	2008-12-02	2015-04-22	76
1	1	2	0	3	0	0	1	AT	0	1	0	0	2008-12-02	2016-01-26	85	0	2008-12-02	2016-01-26	85
1	2	1	1	3	3	0	1	A	1	1	0	0	2008-12-02	2016-01-21	85	0	2008-12-02	2016-01-21	85
1	1	1	1	0	2	0	1	A	1	0	1	0	2008-12-03	2016-01-20	85	0	2008-12-03	2016-01-20	85
1	2	1	1	99	2	0	0	0	1	0	0	0	2008-12-03	2015-09-01	80	0	2008-12-03	2015-09-01	80
1	1	2	1	3	3	0	1	A	1	1	0	0	2008-12-03	2016-01-28	85	0	2008-12-03	2016-01-28	85
1	1	1	1	0	0	0	0	0	0	0	0	0	2008-12-03	2016-01-13	85	0	2008-12-03	2016-01-13	85
1	2	1	1	0	2	1	0	0	1	0	0	0	2008-12-04	2016-01-28	85	0	2008-12-04	2016-01-28	85
1	1	2	1	0	2	0	1	A	1	0	1	0	2008-12-04	2016-01-28	85	0	2008-12-04	2016-01-28	85
1	2	2	0	0	3	1	1	A	0	0	0	0	2008-12-05	2015-11-04	82	0	2008-12-05	2015-11-04	82
1	2	1	1	0	1	0	0	0	1	0	1	0	2008-12-10	2016-01-21	85	0	2008-12-10	2016-01-21	85
1	2	2	1	0	1	0	0	0	1	0	0	0	2008-12-10	2016-02-17	86	0	2008-12-10	2016-02-17	86
1	2	2	1	3	3	0	1	A	1	1	1	0	2008-12-10	2012-01-31	37	0	2008-12-10	2012-01-31	37
1	2	1	1	0	1	0	0	0	1	0	0	0	2008-12-12	2016-02-18	86	0	2008-12-12	2016-02-18	86
1	2	2	1	0	2	0	0	0	1	0	0	0	2008-12-15	2016-02-17	86	0	2008-12-15	2016-02-17	86
1	1	1	1	0	2	0	0	0	1	0	1	0	2008-12-15	2015-12-16	84	0	2008-12-15	2015-12-16	84
1	2	2	1	0	1	1	0	0	1	0	0	0	2008-12-17	2015-05-11	76	0	2008-12-17	2015-05-11	76
1	1	2	1	0	1	1	1	A	1	0	0	0	2008-12-17	2016-01-21	85	0	2008-12-17	2016-01-21	85
1	2	1	1	0	1	0	0	0	1	0	0	0	2008-12-17	2015-11-26	83	0	2008-12-17	2015-11-26	83
1	2	2	1	0	3	0	0	0	1	0	0	0	2008-12-17	2016-01-28	85	0	2008-12-17	2016-01-28	85
1	2	1	1	0	0	0	0	0	1	0	0	0	2008-12-18	2017-05-12	100	1	2008-12-18	2012-02-01	37	遠方LN	骨、肺、胸壁		2010-05-18
1	2	1	1	0	1	0	0	0	1	0	1	0	2008-12-18	2016-01-26	85	0	2008-12-18	2016-01-26	85
1	1	1	1	0	1	0	0	0	1	0	1	0	2008-12-19	2016-01-27	85	0	2008-12-19	2016-01-27	85
1	2	1	1	0	1	0	0	0	1	0	1	0	2008-12-22	2015-11-18	82	0	2008-12-22	2015-11-18	82
1	2	2	0	0	0	0	0	0	0	0	1,	0	2008-12-25	2016-02-03	85	0	2008-12-25	2016-02-03	85
1	1	1	1	0	1	0	0	0	1	0	0	0	2008-12-25	2015-12-24	83	0	2008-12-25	2015-12-24	83
1	1	1	0	0	1	0	0	0	0	0	0	0	2008-12-26	2016-02-18	85	0	2008-12-26	2016-02-18	85
1	2	2	1	0	2	0	0	0	1	0	0	0	2009-01-05	2014-11-26	70	0	2009-01-05	2014-11-26	70
1	1	1	1	0	2	1	0	0	1	0	0	0	2009-01-07	2014-08-06	66	0	2009-01-07	2014-08-06	66
1	2	1	1	0	2	0	0	0	1	0	1	0	2009-01-07	2014-06-11	65	0	2009-01-07	2014-06-11	65
1	2	1	1	0	0	0	0	0	0	0	0	0	2009-01-07	2014-08-18	67	1	2009-01-07	2014-08-18	67				2014-08-01
1	1	1	1	0	3	0	1	A	1	0	1	0	2009-01-07	2014-01-17	60	0	2009-01-07	2014-01-17	60
1	1	1	1	0	1	0	0	0	1	0	0	0	2009-01-07	2015-04-21	75	0	2009-01-07	2015-04-21	75
1	1	1	1	0	0	1	0	0	1	0	0	0	2009-01-08	2014-01-17	60	0	2009-01-08	2014-01-17	60
1	1	1	1	99	0	1	0	0	0	0	0	0	2009-01-09	2014-08-05	66	0	2009-01-09	2014-08-05	66
1	2	1	1	0	1	0	0	0	1	0	0	0	2009-01-09	2014-09-17	68	0	2009-01-09	2014-09-17	68
1	1	1	1	0	2	0	1	A	1	0	1	0	2009-01-09	2014-07-29	66	0	2009-01-09	2014-07-29	66
1	2	1	1	0	2	1	1	A	1	0	0	0	2009-01-13	2014-06-19	65	0	2009-01-13	2014-06-19	65
1	1	1	1	0	1	1	0	0	1	0	0	0	2009-01-14	2014-07-08	65	0	2009-01-14	2014-07-08	65
1	1	2	0	3	3	0	1	A	0	1	0	0	2009-01-14	2014-02-27	61	0	2009-01-14	2014-02-27	61
1	2	1	1	0	2	0	0	0	1	0	1	0	2009-01-15	2014-07-02	65	0	2009-01-15	2014-07-02	65
1	1	1	1	0	0	0	0	0	1	0	1,	0	2009-01-15	2015-08-12	78	0	2009-01-15	2015-08-12	78
1	2	1	1	0	2	0	0	0	1	0	0	0	2009-01-15	2014-07-04	65	0	2009-01-15	2014-07-04	65
1	2	2	1	0	0	1	0	0	1	0	0	0	2009-01-15	2014-06-02	64	0	2009-01-15	2014-06-02	64
1	1	1	1	99	0	0	0	0	0	0	1,	0	2009-01-16	2015-07-19	78	0	2009-01-16	2015-07-19	78
1	1	1	1	0	2	1	1	A	1	0	0	0	2009-01-19	2014-07-04	65	0	2009-01-19	2014-07-04	65
1	1	1	1	0	1	1	0	0	1	0	0	0	2009-01-20	2014-03-05	61	0	2009-01-20	2014-03-05	61
1	1	1	1	3	2	1	1	A	1	1	0	0	2009-01-20	2016-01-12	83	0	2009-01-20	2016-01-12	83
1	2	1	1	0	0	0	0	0	1	0	1,	0	2009-01-21	2014-06-25	65	0	2009-01-21	2014-06-25	65
1	2	1	1	0	2	0	1	A	1	0	1	0	2009-01-22	2014-09-09	67	0	2009-01-22	2014-09-09	67
1	2	1	1	0	1	0	0	0	1	0	0	0	2009-01-22	2015-03-03	73	0	2009-01-22	2015-03-03	73
1	2	1	1	0	2	0	0	0	1	0	1	1	2009-01-22	2017-01-05	95	1	2009-01-22	2015-06-02	76
1	1	2	0	0	2	0	0	0	0	0	1	0	2009-01-23	2014-08-13	66	0	2009-01-23	2014-08-13	66
1	2	2	1	3	0	0	0	0	0	0	0	0	2009-01-26	2014-01-22	59	0	2009-01-26	2014-01-22	59
1	1	1	1	0	2	0	0	0	1	0	0	0	2009-01-27	2014-06-02	64	0	2009-01-27	2014-06-02	64
1	2	1	1	3	2	0	1	A	1	1	0	0	2009-01-28	2015-08-19	78	0	2009-01-28	2015-08-19	78
1	1	1	1	0	2	0	0	0	1	0	1	0	2009-01-28	2015-06-29	77	0	2009-01-28	2015-06-29	77
1	1	1	1	0	1	0	0	0	1	0	1	0	2009-01-29	2014-08-05	66	0	2009-01-29	2014-08-05	66
1	2	1	1	0	2	0	0	0	1	0	0	0	2009-01-29	2014-07-30	66	0	2009-01-29	2014-07-30	66
1	1	1	1	0	2	0	0	0	1	0	1	0	2009-01-30	2014-09-03	67	0	2009-01-30	2014-09-03	67
1	1	1	1	0	2	1	0	0	1	0	0	0	2009-02-02	2014-01-15	59	0	2009-02-02	2014-01-15	59
1	2	1	0	3	3	0	1	A	0	1	1	0	2009-02-03	2014-03-17	61	0	2009-02-03	2014-03-17	61
1	1	1	1	0	0	1	0	0	0	0	0	0	2009-02-03	2014-05-01	62	0	2009-02-03	2014-05-01	62
1	1	2	0	3	3	1	1	A	0	1	0	0	2009-02-04	2015-05-13	75	0	2009-02-04	2015-05-13	75
1	1	1	1	0	2	0	0	0	1	0	0	0	2009-02-04	2016-04-13	86	0	2009-02-04	2016-04-13	86
1	1	1	1	0	0	0	0	0	1	0	1,	0	2009-02-04	2014-08-26	66	0	2009-02-04	2014-08-26	66
1	1	2	0	0	3	1	1	A	0	0	0	0	2009-02-06	2014-04-14	62	0	2009-02-06	2014-04-14	62
1	2	1	1	0	2	0	1	A	1	0	1	0	2009-02-09	2014-08-20	66	0	2009-02-09	2014-08-20	66
1	2	2	1	0	3	0	0	0	1	0	1	0	2009-02-10	2014-10-01	67	0	2009-02-10	2014-10-01	67
1	1	1	0	3	3	0	1	A	0	1	0	0	2009-02-12	2014-07-17	65	0	2009-02-12	2014-07-17	65
1	2	2	0	0	3	0	1	A	0	0	1	0	2009-02-16	2014-03-05	60	0	2009-02-16	2014-03-05	60
1	2	1	1	0	0	0	0	0	1	0	1,	0	2009-02-17	2014-10-02	67	0	2009-02-17	2014-10-02	67
1	2	2	1	0	2	0	1	A	1	0	1	0	2009-02-18	2016-03-24	85	0	2009-02-18	2016-03-24	85
1	2	2	1	0	2	0	0	0	1	0	0	0	2009-02-18	2014-08-19	66	0	2009-02-18	2014-08-19	66
1	1	1	0	3	3	1	0	0	0	0	0	0	2009-02-18	2014-08-21	66	0	2009-02-18	2014-08-21	66
1	1	1	1	0	1	1	0	0	1	0	0	0	2009-02-18	2014-08-07	65	0	2009-02-18	2014-08-07	65
1	1	1	1	0	3	1	0	0	1	0	0	0	2009-02-20	2012-03-28	37	0	2009-02-20	2012-03-28	37
1	2	1	0	3	3	0	1	A	0	1	1	0	2009-02-24	2014-08-28	66	0	2009-02-24	2014-08-28	66
1	2	1	1	0	2	1	0	0	1	0	0	0	2009-02-24	2015-09-24	79	0	2009-02-24	2015-09-24	79
1	2	1	1	0	2	0	1	A	1	0	1	0	2009-02-24	2014-07-24	65	0	2009-02-24	2014-07-24	65
1	2	1	1	0	0	1	0	0	1	0	0	0	2009-02-25	2016-03-23	84	0	2009-02-25	2016-03-23	84
1	2	1	1	0	2	1	0	0	1	0	0	0	2009-02-25	2016-02-25	84	0	2009-02-25	2016-02-25	84
1	1	1	1	0	2	0	0	0	1	0	1	0	2009-02-26	2014-03-25	60	0	2009-02-26	2014-03-25	60
1	2	2	1	0	0	0	0	0	1	0	0	0	2009-02-27	2015-05-01	74	0	2009-02-27	2015-05-01	74
1	2	1	0	0	0	1	0	0	0	0	0	0	2009-03-02	2016-03-16	84	0	2009-03-02	2016-03-16	84
1	2	1	1	0	1	0	0	0	1	0	1	0	2009-03-03	2015-05-27	74	0	2009-03-03	2015-05-27	74
1	1	1	1	0	2	1	0	0	1	0	0	0	2009-03-03	2015-11-30	80	0	2009-03-03	2015-11-30	80
1	2	1	1	0	1	0	0	0	0	0	0	0	2009-03-04	2015-09-07	78	1	2009-03-04	2013-03-04	48
1	1	1	1	0	0	1	0	0	1	0	0	0	2009-03-05	2015-09-24	78	0	2009-03-05	2015-09-24	78
1	2	1	1	0	2	0	0	0	1	0	1	0	2009-03-06	2016-04-21	85	0	2009-03-06	2016-04-21	85
1	1	1	1	0	0	1	0	0	1	0	0	0	2009-03-09	2016-03-09	84	0	2009-03-09	2016-03-09	84
1	2	1	1	0	1	0	0	0	1	0	1	0	2009-03-11	2014-12-09	68	0	2009-03-11	2014-12-09	68
1	2	1	1	0	0	1	0	0	0	0	0	0	2009-03-11	2015-10-08	78	0	2009-03-11	2015-10-08	78
1	1	2	0	3	2	0	1	A	0	1	1	0	2009-03-12	2016-05-10	85	0	2009-03-12	2016-05-10	85
1	2	1	1	0	2	0	0	0	1	0	1	0	2009-03-12	2016-04-06	84	0	2009-03-12	2016-04-06	84
1	1	1	1	0	1	1	0	0	1	0	0	0	2009-03-12	2014-03-26	60	0	2009-03-12	2014-03-26	60
1	1	1	1	0	1	0	0	0	1	0	1	0	2009-03-13	2016-04-13	85	0	2009-03-13	2016-04-13	85
1	1	1	1	0	0	1	0	0	1	0	0	0	2009-03-17	2014-03-28	60	0	2009-03-17	2014-03-28	60
1	2	1	1	0	2	0	0	0	1	0	0	0	2009-03-17	2015-11-04	79	0	2009-03-17	2015-11-04	79
1	2	1	1	0	1	0	0	0	1	0	0	0	2009-03-17	2016-03-10	83	0	2009-03-17	2016-03-10	83
1	1	1	1	0	1	0	0	0	0	0	0	0	2009-03-18	2016-04-28	85	0	2009-03-18	2016-04-28	85
1	2	1	1	0	2	0	0	0	0	0	0	1	2009-03-19	2009-05-25	2	1	2009-03-19	2009-05-25	2
1	2	2	1	0	3	1	0	0	1	0	0	0	2009-03-19	2015-10-27	79	0	2009-03-19	2015-10-27	79
1	2	2	1	0	3	1	0	0	1	0	0	0	2009-03-23	2016-04-28	85	0	2009-03-23	2016-04-28	85
1	1	1	1	0	2	0	1	A	1	0	1	0	2009-03-25	2016-04-19	84	0	2009-03-25	2016-04-19	84
1	1	2	1	3	3	0	0	0	1	0	1	0	2009-03-25	2016-03-04	83	1	2009-03-25	2011-04-01	24
1	2	1	1	0	2	0	0	0	1	0	0	0	2009-03-26	2016-03-09	83	0	2009-03-26	2016-03-09	83
1	1	1	1	0	2	0	1	A	1	0	1	0	2009-03-27	2016-01-18	81	0	2009-03-27	2016-01-18	81
1	1	2	0	0	3	0	1	A	0	0	1	1	2009-03-27	2013-04-16	48	1	2009-03-27	2012-11-20	43
1	2	1	1	0	1	0	0	0	1	0	0	0	2009-03-27	2016-04-13	84	0	2009-03-27	2016-04-13	84
1	1	1	1	0	2	1	0	0	1	0	0	0	2009-03-30	2016-04-27	84	0	2009-03-30	2016-04-27	84
1	2	2	1	0	0	1	0	0	1	0	0	0	2009-04-01	2015-11-05	79	0	2009-04-01	2015-11-05	79
1	2	1	1	0	2	0	0	0	1	0	0	0	2009-04-02	2015-11-18	79	0	2009-04-02	2015-11-18	79
1	1	2	0	3	0	0	1	A	0	1	1,	0	2009-04-02	2015-11-20	79	0	2009-04-02	2015-11-20	79				2011-04-12
1	1	1	1	0	2	0	0	0	1	0	1	0	2009-04-02	2015-09-03	77	0	2009-04-02	2015-09-03	77
1	2	1	1	0	2	0	0	0	1	0	1	0	2009-04-03	2016-02-24	82	0	2009-04-03	2016-02-24	82
1	2	4	1	0	2	1	0	0	1	0	0	1	2009-04-06	2015-03-30	71	1	2009-04-06	2015-03-30	71
1	1	2	1	3	3	0	1	A	1	1	0	0	2009-04-06	2016-03-16	83	0	2009-04-06	2016-03-16	83
1	2	2	1	0	0	1	0	0	1	0	0	0	2009-04-07	2015-11-10	79	0	2009-04-07	2015-11-10	79
1	2	2	0	0	3	0	0	0	0	0	0	0	2009-04-08	2015-12-10	80	0	2009-04-08	2015-12-10	80
1	1	1	1	0	2	1	1	A	1	0	1	0	2009-04-08	2016-04-28	84	0	2009-04-08	2016-04-28	84
1	2	1	1	3	2	0	0	0	1	0	0	0	2009-04-09	2015-11-05	78	0	2009-04-09	2015-11-05	78
1	1	1	1	0	2	1	1	A	1	0	0	0	2009-04-13	2015-04-15	72	0	2009-04-13	2015-04-15	72
1	2	1	1	0	1	0	0	0	1	0	0	0	2009-04-13	2015-04-08	71	0	2009-04-13	2015-04-08	71
1	2	1	1	0	0	1	0	0	1	0	0	0	2009-04-13	2015-11-17	79	0	2009-04-13	2015-11-17	79
1	2	1	1	0	1	1	0	0	1	0	0	0	2009-04-14	2015-11-11	78	0	2009-04-14	2015-11-11	78
1	1	1	0	0	3	0	0	0	0	0	1	0	2009-04-15	2015-12-17	80	0	2009-04-15	2015-12-17	80
1	1	2	1	0	2	1	1	A	1	0	0	0	2009-04-15	2015-11-19	79	0	2009-04-15	2015-11-19	79
1	2	1	1	0	0	0	0	0	1	0	0	0	2009-04-16	2016-04-07	83	0	2009-04-16	2016-04-07	83				2011-04-05
1	1	1	0	3	2	1	1	A	0	1	0	0	2009-04-16	2016-04-04	83	0	2009-04-16	2016-04-04	83
1	1	2	0	0	2	1	1	AT	0	0	0	0	2009-04-17	2015-12-24	80	0	2009-04-17	2015-12-24	80
1	2	2	1	0	3	0	1	A	1	0	0	0	2009-04-20	2016-04-13	83	1	2009-04-20	2013-10-09	53
1	1	1	1	0	2	0	1	A	1	0	1	0	2009-04-21	2015-11-18	78	0	2009-04-21	2015-11-18	78
1	1	1	0	0	3	0	1	A	0	0	0	0	2009-04-23	2015-10-21	77	0	2009-04-23	2015-10-21	77
1	1	1	1	0	1	0	0	0	1	0	1	0	2009-04-23	2016-03-28	83	0	2009-04-23	2016-03-28	83
1	1	1	1	0	2	0	0	0	1	0	1	0	2009-04-23	2015-12-14	79	0	2009-04-23	2015-12-14	79
1	2	1	1	0	1	0	0	0	1	0	1	0	2009-04-24	2016-01-21	80	0	2009-04-24	2016-01-21	80
1	1	1	1	3	2	0	0	0	1	0	1	0	2009-04-24	2015-12-16	79	0	2009-04-24	2015-12-16	79
1	2	2	0	0	3	0	0	0	0	0	0	0	2009-04-28	2015-09-24	76	0	2009-04-28	2015-09-24	76
1	2	2	1	0	2	0	1	A	1	0	1	0	2009-05-01	2015-12-15	79	0	2009-05-01	2015-12-15	79
1	2	1	1	0	1	0	0	0	1	0	0	0	2009-05-01	2016-02-04	81	0	2009-05-01	2016-02-04	81
1	2	1	1	0	2	0	0	0	1	0	0	0	2009-05-07	2016-01-19	80	0	2009-05-07	2016-01-19	80
1	1	2	1	0	1	1	0	0	1	0	0	0	2009-05-08	2015-12-22	79	0	2009-05-08	2015-12-22	79
1	2	2	0	0	3	0	1	A	0	0	0	0	2009-05-08	2015-12-16	79	0	2009-05-08	2015-12-16	79
1	1	1	1	0	2	0	0	0	1	0	0	0	2009-05-11	2015-11-05	77	0	2009-05-11	2015-11-05	77
1	1	1	1	0	1	1	0	0	1	0	0	0	2009-05-12	2014-06-19	61	0	2009-05-12	2014-06-19	61
1	1	1	1	0	1	0	1	A	1	0	0	0	2009-05-13	2015-10-22	77	0	2009-05-13	2015-10-22	77
1	2	1	1	0	1	0	0	0	1	0	1	0	2009-05-13	2016-04-05	82	0	2009-05-13	2016-04-05	82
1	1	2	1	0	3	1	1	A	1	0	0	1	2009-05-13	2013-12-16	55	1	2009-05-13	2011-08-09	26
1	1	2	1	0	2	0	0	0	1	0	1	0	2009-05-14	2016-02-03	80	0	2009-05-14	2016-02-03	80
1	1	2	1	0	1	0	0	0	1	0	1	0	2009-05-15	2015-11-26	78	0	2009-05-15	2015-11-26	78
1	1	1	0	3	2	0	1	A	0	1	1	0	2009-05-18	2016-01-14	79	0	2009-05-18	2016-01-14	79
1	2	1	1	0	2	0	0	0	1	0	0	0	2009-05-20	2014-10-28	65	0	2009-05-20	2014-10-28	65
1	1	1	1	0	3	1	1	A	1	0	0	0	2009-05-20	2015-05-08	71	0	2009-05-20	2015-05-08	71
1	2	2	1	0	0	1	0	0	1	0	0	0	2009-05-20	2016-01-21	80	0	2009-05-20	2016-01-21	80
1	2	1	1	0	1	0	0	0	1	0	0	0	2009-05-21	2015-10-28	77	0	2009-05-21	2015-10-28	77
1	2	2	1	0	3	1	1	A	1	0	0	0	2009-05-21	2016-01-13	79	0	2009-05-21	2016-01-13	79
1	2	2	1	0	1	0	0	0	1	0	0	1	2009-05-22	2012-04-10	34	1	2009-05-22	2012-04-10	34
1	2	2	0	0	1	0	0	0	0	0	1	0	2009-05-22	2015-05-11	71	0	2009-05-22	2015-05-11	71
1	2	2	1	0	2	1	0	0	1	0	0	0	2009-05-27	2015-11-18	77	0	2009-05-27	2015-11-18	77
1	2	1	1	0	1	0	0	0	1	0	0	0	2009-05-28	2015-08-14	74	0	2009-05-28	2015-08-14	74
1	1	1	1	0	1	0	0	0	1	0	1	0	2009-05-28	2015-12-17	78	0	2009-05-28	2015-12-17	78
1	1	1	1	0	2	0	0	0	1	0	1	0	2009-05-28	2016-04-27	82	0	2009-05-28	2016-04-27	82
1	2	1	1	3	2	1	0	0	1	0	0	0	2009-05-29	2015-11-12	77	0	2009-05-29	2015-11-12	77
1	1	1	1	0	1	0	0	0	1	0	0	0	2009-05-29	2016-05-10	83	0	2009-05-29	2016-05-10	83
1	1	1	1	0	2	0	0	0	1	0	1	0	2009-06-01	2016-01-28	79	0	2009-06-01	2016-01-28	79
1	2	1	1	0	0	1	0	0	0	0	0	0	2009-06-01	2016-01-14	79	0	2009-06-01	2016-01-14	79
1	1	1	1	0	2	1	0	0	0	0	0	0	2009-06-01	2015-07-01	73	0	2009-06-01	2015-07-01	73
1	1	1	1	0	1	0	0	0	1	0	1	0	2009-06-03	2016-03-10	81	0	2009-06-03	2016-03-10	81
1	2	2	1	0	3	1	0	0	1	0	0	0	2009-06-03	2015-09-02	74	0	2009-06-03	2015-09-02	74
1	2	3	0	3	0	1	0	0	0	0	0	0	2009-06-09	2015-06-04	71	0	2009-06-09	2015-06-04	71
1	2	99	1	0	0	1	0	0	1	0	0	0	2009-06-10	2016-01-25	79	0	2009-06-10	2016-01-25	79
1	2	1	1	0	2	0	0	0	1	0	1	0	2009-06-11	2016-02-04	79	0	2009-06-11	2016-02-04	79
1	2	1	1	0	1	0	0	0	1	0	1	0	2009-06-16	2016-02-16	80	0	2009-06-16	2016-02-16	80
1	1	1	1	0	2	1	0	0	1	0	0	0	2009-06-16	2016-01-20	79	0	2009-06-16	2016-01-20	79
1	2	1	1	0	1	0	0	0	1	0	0	0	2009-06-18	2016-02-17	79	0	2009-06-18	2016-02-17	79
1	2	1	1	0	0	1	0	0	0	0	0	0	2009-06-18	2016-03-10	80	0	2009-06-18	2016-03-10	80
1	1	1	1	0	1	0	0	0	1	0	1	0	2009-06-18	2015-06-02	71	0	2009-06-18	2015-06-02	71
1	1	1	1	0	1	0	0	0	1	0	1	0	2009-06-22	2015-12-09	77	0	2009-06-22	2015-12-09	77
1	1	2	1	0	3	0	0	0	1	0	0	0	2009-06-23	2016-02-22	79	0	2009-06-23	2016-02-22	79
1	1	2	1	0	2	0	0	0	0	0	1	0	2009-06-23	2016-04-08	81	0	2009-06-23	2016-04-08	81
1	1	1	1	0	2	1	0	0	1	0	0	0	2009-06-24	2016-02-25	80	0	2009-06-24	2016-02-25	80
1	2	1	1	0	1	1	0	0	1	0	0	0	2009-06-24	2015-07-23	72	0	2009-06-24	2015-07-23	72
1	2	1	1	0	2	0	0	0	1	0	0	0	2009-06-25	2016-01-27	79	0	2009-06-25	2016-01-27	79
1	1	1	1	0	1	0	0	0	1	0	1	0	2009-06-25	2016-03-17	80	0	2009-06-25	2016-03-17	80
1	1	2	1	0	2	0	1	A	1	0	1	0	2009-06-29	2015-08-26	73	0	2009-06-29	2015-08-26	73
1	1	1	1	0	1	1	0	0	1	0	0	0	2009-06-30	2016-03-23	80	0	2009-06-30	2016-03-23	80
1	1	1	1	0	1	1	0	0	1	0	0	0	2009-07-02	2015-12-01	76	0	2009-07-02	2015-12-01	76
1	1	1	0	0	2	0	0	0	1	0	0	0	2009-07-06	2016-02-24	79	0	2009-07-06	2016-02-24	79
1	1	1	0	0	3	0	1	A	0	0	1	0	2009-07-08	2015-12-21	77	0	2009-07-08	2015-12-21	77
1	2	1	1	0	2	0	0	0	0	0	0	0	2009-07-09	2016-03-16	80	0	2009-07-09	2016-03-16	80
1	1	1	1	0	1	0	0	0	1	0	1	0	2009-07-09	2016-01-21	78	0	2009-07-09	2016-01-21	78
1	1	1	1	0	1	0	0	0	1	0	1	0	2009-07-09	2015-08-24	73	0	2009-07-09	2015-08-24	73
1	1	1	1	0	0	0	0	0	1	0	1,	0	2009-07-10	2016-03-02	79	0	2009-07-10	2016-03-02	79
1	1	2	1	0	3	0	1	A	1	0	0	0	2009-07-10	2016-04-07	80	0	2009-07-10	2016-04-07	80
1	2	1	1	0	1	1	0	0	1	0	0	0	2009-07-13	2016-03-03	79	0	2009-07-13	2016-03-03	79
1	2	1	1	0	1	1	0	0	1	0	0	0	2009-07-15	2015-12-02	76	0	2009-07-15	2015-12-02	76
1	1	1	1	0	2	0	0	0	1	0	0	0	2009-07-15	2016-03-08	79	0	2009-07-15	2016-03-08	79
1	1	2	1	0	2	0	0	0	1	0	1	0	2009-07-15	2016-04-21	81	1	2009-07-15	2013-06-12	46
1	1	1	1	0	1	0	0	0	1	0	1	0	2009-07-16	2016-04-27	81	0	2009-07-16	2016-04-27	81
1	2	2	1	0	2	1	0	0	1	0	0	0	2009-07-16	2015-03-17	68	0	2009-07-16	2015-03-17	68
1	1	1	1	0	2	1	0	0	1	0	0	0	2009-07-16	2015-08-20	73	0	2009-07-16	2015-08-20	73
1	2	1	0	0	3	0	0	0	0	0	0	0	2009-07-17	2015-08-31	73	0	2009-07-17	2015-08-31	73
1	2	1	1	0	3	0	0	0	1	0	1	0	2009-07-22	2016-01-28	78	0	2009-07-22	2016-01-28	78
1	1	1	1	0	0	1	0	0	0	0	0	0	2009-07-23	2015-10-28	75	0	2009-07-23	2015-10-28	75
1	1	1	1	0	1	0	0	0	0	0	0	0	2009-07-27	2016-04-19	80	0	2009-07-27	2016-04-19	80
1	2	2	1	0	1	1	0	0	1	0	0	0	2009-07-28	2015-09-07	73	0	2009-07-28	2015-09-07	73
1	2	1	1	0	1	0	0	0	1	0	1	0	2009-07-29	2016-04-11	80	0	2009-07-29	2016-04-11	80
1	2	1	1	0	1	0	0	0	1	0	1	0	2009-07-30	2016-03-01	79	0	2009-07-30	2016-03-01	79
1	2	1	1	0	2	1	0	0	1	0	0	0	2009-07-31	2016-02-02	78	0	2009-07-31	2016-02-02	78
1	1	1	1	0	2	0	0	0	1	0	1	0	2009-07-31	2016-04-14	80	0	2009-07-31	2016-04-14	80
1	2	1	0	3	2	1	1	A	0	1	0	0	2009-07-31	2016-03-15	79	0	2009-07-31	2016-03-15	79
1	2	1	1	0	1	0	0	0	1	0	1	0	2009-07-31	2016-04-18	80	0	2009-07-31	2016-04-18	80
1	2	1	1	0	2	0	0	0	1	0	0	0	2009-08-03	2015-11-12	75	0	2009-08-03	2015-11-12	75
1	1	1	1	0	1	1	0	0	0	0	0	0	2009-08-03	2016-04-12	80	0	2009-08-03	2016-04-12	80
1	2	2	1	0	1	1	0	0	0	0	0	0	2009-08-05	2016-02-24	78	0	2009-08-05	2016-02-24	78
1	1	1	1	0	2	0	0	0	1	0	0	0	2009-08-06	2015-10-27	74	0	2009-08-06	2015-10-27	74
1	2	1	1	0	3	0	0	0	1	0	0	0	2009-08-06	2016-03-18	79	0	2009-08-06	2016-03-18	79
1	2	2	0	0	3	0	1	A	0	0	1	0	2009-08-10	2015-08-07	71	0	2009-08-10	2015-08-07	71
1	2	2	1	0	3	1	1	A	1	0	0	0	2009-08-10	2015-08-12	72	0	2009-08-10	2015-08-12	72
1	2	2	1	3	2	0	1	A	1	1	1	0	2009-08-12	2016-02-16	78	0	2009-08-12	2016-02-16	78
1	2	1	0	3	3	0	1	A	0	1	1	0	2009-08-12	2016-02-03	77	0	2009-08-12	2016-02-03	77
1	2	1	1	3	0	0	0	0	1	0	1,	0	2009-08-13	2015-08-12	71	0	2009-08-13	2015-08-12	71
1	2	1	1	0	1	0	0	0	1	0	1	0	2009-08-13	2015-09-17	73	0	2009-08-13	2015-09-17	73
1	1	1	1	0	2	1	0	0	1	0	0	0	2009-08-14	2016-03-23	79	0	2009-08-14	2016-03-23	79
1	1	1	0	0	3	0	0	0	0	0	0	0	2009-08-14	2016-04-04	79	1	2009-08-14	2010-08-16	12
1	2	1	0	0	3	0	1	A	0	0	1	1	2009-08-17	2014-02-18	54	1	2009-08-17	2014-02-18	54
1	2	2	1	0	2	1	0	0	1	0	0	0	2009-08-18	2016-01-28	77	0	2009-08-18	2016-01-28	77
1	2	1	1	0	2	0	0	0	1	0	1	0	2009-08-18	2016-04-07	79	0	2009-08-18	2016-04-07	79
1	1	1	0	3	3	0	0	0	0	0	0	0	2009-08-24	2015-09-04	72	0	2009-08-24	2015-09-04	72
1	2	2	1	0	1	0	0	0	1	0	1	0	2009-08-25	2016-03-09	78	0	2009-08-25	2016-03-09	78
1	2	2	1	0	1	0	0	0	1	0	1	0	2009-08-25	2016-04-06	79	0	2009-08-25	2016-04-06	79
1	2	2	0	0	3	0	1	A	0	0	1	0	2009-08-25	2016-04-06	79	0	2009-08-25	2016-04-06	79
1	2	2	1	0	2	0	0	0	1	0	1	0	2009-08-26	2015-09-10	72	0	2009-08-26	2015-09-10	72
1	1	1	1	0	2	0	0	0	1	0	0	0	2009-08-27	2015-08-27	72	0	2009-08-27	2015-08-27	72
1	2	1	0	0	2	0	0	0	0	0	0	0	2009-08-28	2016-03-31	79	0	2009-08-28	2016-03-31	79
1	2	1	0	3	3	0	1	A	0	1	1	0	2009-08-31	2016-04-13	79	0	2009-08-31	2016-04-13	79
1	2	1	1	0	1	0	0	0	1	0	0	0	2009-08-31	2016-03-16	78	0	2009-08-31	2016-03-16	78
1	2	2	1	0	2	0	0	0	1	0	0	0	2009-09-01	2015-10-22	73	0	2009-09-01	2015-10-22	73
1	1	2	1	0	1	1	0	0	1	0	0	0	2009-09-02	2015-11-13	74	0	2009-09-02	2015-11-13	74
1	2	2	1	0	2	0	0	0	1	0	0	0	2009-09-03	2016-05-10	80	0	2009-09-03	2016-05-10	80
1	2	1	0	3	3	0	1	A	0	1	1	0	2009-09-04	2015-11-18	74	0	2009-09-04	2015-11-18	74
1	2	2	0	3	3	1	1	A	0	1	0	0	2009-09-04	2015-10-26	73	0	2009-09-04	2015-10-26	73
1	1	99	0	3	0	0	0	0	0	0	1,	0	2009-09-04	2015-10-01	72	0	2009-09-04	2015-10-01	72
1	2	1	1	0	1	1	0	0	0	0	0	0	2009-09-07	2015-09-10	72	0	2009-09-07	2015-09-10	72
1	1	2	1	0	2	0	0	0	1	0	0	0	2009-09-09	2016-03-30	78	0	2009-09-09	2016-03-30	78
1	1	2	0	0	3	0	1	A	0	0	0	0	2009-09-10	2015-09-16	72	0	2009-09-10	2015-09-16	72
1	2	2	1	0	2	1	0	0	1	0	0	0	2009-09-10	2016-06-14	81	1	2009-09-10	2016-05-13	80
1	1	1	1	0	1	0	0	0	0	0	0	0	2009-09-11	2016-04-07	78	0	2009-09-11	2016-04-07	78
1	1	1	0	3	1	0	1	A	1	1	1	0	2009-09-15	2016-04-28	79	0	2009-09-15	2016-04-28	79
1	1	1	1	0	1	0	0	0	1	0	1	0	2009-09-15	2015-09-17	72	0	2009-09-15	2015-09-17	72
1	2	2	1	0	2	1	0	0	1	0	0	0	2009-09-16	2016-04-21	79	0	2009-09-16	2016-04-21	79
1	1	2	1	0	2	0	0	0	1	0	1	0	2009-09-17	2015-09-07	71	0	2009-09-17	2015-09-07	71
1	2	1	1	0	1	0	0	0	1	0	1	0	2009-09-17	2015-11-18	74	0	2009-09-17	2015-11-18	74
1	1	1	1	0	2	0	0	0	1	0	0	0	2009-09-17	2015-11-02	73	0	2009-09-17	2015-11-02	73
1	2	1	1	0	1	0	0	0	1	0	1	0	2009-09-25	2016-04-14	78	0	2009-09-25	2016-04-14	78
1	1	2	1	3	2	1	1	A	1	1	0	0	2009-09-29	2016-04-28	78	0	2009-09-29	2016-04-28	78
1	2	2	1	0	2	0	0	0	1	0	0	0	2009-09-30	2015-09-28	71	0	2009-09-30	2015-09-28	71
1	1	1	0	0	2	0	0	0	1	0	0	0	2009-10-02	2016-04-27	78	0	2009-10-02	2016-04-27	78
1	2	1	1	0	2	0	0	0	1	0	0	0	2009-10-02	2016-04-13	78	0	2009-10-02	2016-04-13	78
1	1	1	1	0	2	0	0	0	1	0	0	0	2009-10-05	2016-04-20	78	0	2009-10-05	2016-04-20	78
1	2	1	1	0	1	0	0	0	1	0	0	0	2009-10-06	2016-04-18	78	0	2009-10-06	2016-04-18	78
1	1	1	1	0	1	0	0	0	1	0	0	0	2009-10-07	2016-05-10	79	0	2009-10-07	2016-05-10	79
1	2	1	0	0	3	0	0	0	0	0	0	0	2009-10-08	2015-12-03	73	0	2009-10-08	2015-12-03	73
1	2	1	1	0	1	0	0	0	1	0	0	0	2009-10-09	2015-10-15	72	0	2009-10-09	2015-10-15	72
1	1	1	1	0	3	1	1	A	1	0	0	0	2009-10-09	2015-10-28	72	0	2009-10-09	2015-10-28	72
1	2	1	1	0	2	0	0	0	1	0	0	0	2009-10-14	2015-10-13	71	0	2009-10-14	2015-10-13	71
1	1	3	0	0	3	1	1	A	0	0	0	0	2009-10-15	2015-11-26	73	0	2009-10-15	2015-11-26	73
1	2	2	1	0	2	0	0	0	1	0	1	0	2009-10-15	2016-04-12	77	0	2009-10-15	2016-04-12	77
1	2	2	1	3	2	0	1	A	1	1	0	0	2009-10-19	2016-03-23	77	0	2009-10-19	2016-03-23	77
1	1	1	1	0	3	0	0	0	1	0	0	0	2009-10-21	2015-09-24	71	0	2009-10-21	2015-09-24	71
1	1	2	0	0	3	0	1	A	0	0	1	0	2009-10-22	2015-05-21	66	0	2009-10-22	2015-05-21	66
1	1	1	1	0	2	1	0	0	1	0	0	0	2009-10-22	2015-10-13	71	0	2009-10-22	2015-10-13	71
1	1	1	1	0	2	0	0	0	1	0	1	0	2009-10-23	2016-01-07	74	0	2009-10-23	2016-01-07	74
1	2	1	0	3	3	0	0	0	0	0	1	0	2009-10-23	2016-04-27	78	0	2009-10-23	2016-04-27	78
1	1	1	1	0	1	1	0	0	1	0	0	0	2009-10-23	2015-11-10	72	0	2009-10-23	2015-11-10	72
1	2	1	1	0	2	0	0	0	1	0	0	0	2009-10-27	2015-11-04	72	0	2009-10-27	2015-11-04	72
1	1	1	1	0	2	1	0	0	1	0	0	0	2009-10-29	2015-09-17	70	0	2009-10-29	2015-09-17	70
1	1	1	1	0	1	0	0	0	1	0	1	0	2009-10-30	2015-11-04	72	0	2009-10-30	2015-11-04	72
1	2	1	1	0	2	0	0	0	1	0	0	0	2009-10-30	2016-03-30	77	0	2009-10-30	2016-03-30	77
1	2	1	1	0	1	0	0	0	1	0	0	0	2009-11-05	2015-11-11	72	0	2009-11-05	2015-11-11	72
1	2	1	0	3	0	0	0	0	0	0	1,	0	2009-11-05	2015-09-07	70	0	2009-11-05	2015-09-07	70
1	2	2	1	0	2	1	0	0	1	0	0	0	2009-11-06	2015-11-25	72	0	2009-11-06	2015-11-25	72
1	2	1	1	99	2	0	0	0	1	0	0	0	2009-11-11	2015-09-07	69	0	2009-11-11	2015-09-07	69
1	1	1	0	0	3	0	1	A	1	0	1	0	2009-11-11	2016-03-29	76	0	2009-11-11	2016-03-29	76
1	1	2	1	0	2	1	0	0	1	0	0	0	2009-11-11	2015-12-08	72	0	2009-11-11	2015-12-08	72
1	2	1	1	0	1	0	0	0	1	0	0	0	2009-11-12	2016-03-02	75	0	2009-11-12	2016-03-02	75
1	1	1	1	0	1	0	0	0	1	0	0	0	2009-11-17	2015-11-11	71	0	2009-11-17	2015-11-11	71
1	1	2	1	3	2	0	1	A	1	1	1	0	2009-11-18	2015-10-27	71	0	2009-11-18	2015-10-27	71
1	1	1	1	0	2	0	0	0	1	0	0	0	2009-11-18	2016-02-25	75	0	2009-11-18	2016-02-25	75
1	2	1	1	0	1	0	0	0	1	0	1	0	2009-11-19	2016-01-20	74	0	2009-11-19	2016-01-20	74
1	2	2	1	0	2	0	0	0	1	0	1	0	2009-11-26	2015-11-24	71	0	2009-11-26	2015-11-24	71
1	2	1	1	0	1	1	0	0	1	0	0	0	2009-11-26	2016-01-19	73	0	2009-11-26	2016-01-19	73
1	2	2	1	0	1	1	0	0	1	0	0	0	2009-11-27	2015-10-28	71	0	2009-11-27	2015-10-28	71
1	1	2	1	0	2	1	0	0	1	0	0	0	2009-11-27	2016-05-02	77	0	2009-11-27	2016-05-02	77
1	1	1	1	0	2	1	0	0	1	0	0	0	2009-12-01	2016-01-27	73	0	2009-12-01	2016-01-27	73
1	2	2	1	0	3	0	1	A	1	0	1	0	2009-12-02	2017-03-06	87	1	2009-12-02	2016-07-30	79
1	2	2	1	0	2	1	0	0	1	0	0	1	2009-12-04	2015-04-16	64	1	2009-12-04	2015-04-16	64
1	1	1	1	0	2	0	0	0	1	0	1	0	2009-12-04	2016-04-12	76	0	2009-12-04	2016-04-12	76
1	1	1	1	0	1	0	0	0	1	0	0	0	2009-12-07	2015-11-26	71	0	2009-12-07	2015-11-26	71
1	1	2	1	0	2	1	0	0	1	0	0	0	2009-12-08	2016-01-21	73	0	2009-12-08	2016-01-21	73
1	1	1	1	0	1	0	0	0	1	0	0	0	2009-12-09	2016-02-25	74	0	2009-12-09	2016-02-25	74
1	2	2	0	3	0	1	0	0	0	0	0	1	2009-12-09	2011-07-25	19	1	2009-12-09	2011-07-25	19
1	2	2	1	0	3	0	0	0	1	0	1	0	2009-12-09	2015-11-09	71	0	2009-12-09	2015-11-09	71
1	1	2	1	0	2	0	0	0	1	0	1	0	2009-12-10	2016-01-19	73	0	2009-12-10	2016-01-19	73
1	2	2	1	0	2	0	1	A	1	0	1	0	2009-12-10	2016-01-06	72	0	2009-12-10	2016-01-06	72
1	2	2	1	0	1	0	0	0	1	0	1	0	2009-12-11	2016-01-27	73	0	2009-12-11	2016-01-27	73
1	2	1	1	3	3	0	1	A	1	1	0	0	2009-12-15	2016-01-06	72	0	2009-12-15	2016-01-06	72
1	1	2	1	0	1	0	0	0	1	0	1	0	2009-12-15	2016-08-25	80	0	2009-12-15	2016-03-07	74
1	1	2	0	0	3	0	1	A	0	0	1	0	2009-12-16	2016-02-02	73	0	2009-12-16	2016-02-02	73
1	2	1	1	0	2	1	0	0	1	0	0	0	2009-12-16	2015-12-21	72	0	2009-12-16	2015-12-21	72
1	2	1	1	0	1	0	0	0	1	0	0	1	2009-12-16	2011-05-22	17	1	2009-12-16	2011-05-22	17
1	1	1	1	0	2	0	0	0	1	0	1	0	2009-12-16	2016-01-13	72	0	2009-12-16	2016-01-13	72
1	1	2	1	0	1	0	0	0	1	0	0	0	2009-12-16	2016-02-04	73	0	2009-12-16	2016-02-04	73
1	2	1	1	0	1	0	0	0	1	0	1	0	2009-12-17	2016-02-04	73	0	2009-12-17	2016-02-04	73
1	2	2	1	0	2	1	0	0	1	0	0	0	2009-12-17	2016-01-20	73	0	2009-12-17	2016-01-20	73
1	2	2	0	0	2	1	1	A	0	0	0	0	2009-12-17	2016-02-19	74	0	2009-12-17	2016-02-19	74
1	1	2	0	3	0	1	0	0	0	0	0	0	2009-12-18	2015-12-16	71	0	2009-12-18	2015-12-16	71
1	2	2	0	3	3	0	1	A	0	1	0	0	2009-12-18	2016-03-25	75	0	2009-12-18	2016-03-25	75
1	1	1	1	0	1	0	0	0	1	0	1	0	2009-12-21	2016-02-18	73	0	2009-12-21	2016-02-18	73
1	1	1	1	0	1	0	0	0	0	0	0	0	2009-12-24	2016-01-13	72	0	2009-12-24	2016-01-13	72
1	2	2	1	0	2	1	0	0	1	0	0	0	2010-01-07	2016-03-10	74	0	2010-01-07	2016-03-10	74
1	1	2	1	3	3	0	1	A	0	0	1	0	2010-01-08	2016-01-28	72	0	2010-01-08	2016-01-28	72
1	2	1	1	0	2	0	0	0	1	0	0	0	2010-01-08	2016-01-28	72	0	2010-01-08	2016-01-28	72
1	1	1	0	3	3	1	0	0	0	0	0	0	2010-01-12	2016-02-18	73	0	2010-01-12	2016-02-18	73
1	2	1	1	0	2	0	0	0	1	0	0	0	2010-01-12	2016-03-09	73	0	2010-01-12	2016-03-09	73
1	1	1	1	0	1	0	0	0	1	0	1	0	2010-01-13	2016-03-01	73	0	2010-01-13	2016-03-01	73
1	1	1	1	0	0	1	0	0	0	0	0	0	2010-01-13	2015-08-27	67	0	2010-01-13	2015-08-27	67
1	2	2	1	0	2	0	0	0	1	0	0	0	2010-01-13	2015-12-10	70	0	2010-01-13	2015-12-10	70
1	1	1	1	0	2	0	0	0	0	0	0	0	2010-01-13	2016-02-18	73	0	2010-01-13	2016-02-18	73
1	2	1	1	0	2	1	0	0	1	0	0	0	2010-01-14	2016-04-18	75	0	2010-01-14	2016-04-18	75
1	1	1	1	0	1	0	0	0	1	0	1	0	2010-01-15	2016-02-23	73	0	2010-01-15	2016-02-23	73
1	2	2	0	3	3	0	1	A	0	1	1	0	2010-01-15	2016-03-02	73	0	2010-01-15	2016-03-02	73
1	2	1	0	3	3	0	1	A	0	1	1	0	2010-01-15	2016-03-10	73	0	2010-01-15	2016-03-10	73
1	2	1	1	0	2	0	0	0	1	0	1	0	2010-01-18	2016-01-27	72	0	2010-01-18	2016-01-27	72
1	1	1	1	0	1	0	0	0	0	0	0	0	2010-01-18	2016-02-24	73	0	2010-01-18	2016-02-24	73
1	2	1	1	0	2	1	0	0	1	0	0	0	2010-01-20	2016-01-28	72	0	2010-01-20	2016-01-28	72
1	2	2	1	0	2	0	0	0	1	0	1	0	2010-01-20	2015-12-21	71	0	2010-01-20	2015-12-21	71
1	2	1	1	0	1	0	0	0	1	0	1	0	2010-01-20	2016-01-21	72	0	2010-01-20	2016-01-21	72
1	1	2	0	0	3	0	1	A	0	0	0	0	2010-01-20	2016-02-24	73	0	2010-01-20	2016-02-24	73
1	2	1	1	0	1	0	0	0	1	0	0	0	2010-01-22	2016-01-20	71	0	2010-01-22	2016-01-20	71
1	1	1	1	0	2	0	0	0	1	0	1	0	2010-01-22	2016-04-06	74	0	2010-01-22	2016-04-06	74
1	1	2	1	3	3	1	1	AT	1	1	0	0	2010-01-25	2016-01-27	72	0	2010-01-25	2016-01-27	72
1	2	1	1	0	1	0	0	0	1	0	0	0	2010-01-26	2016-03-02	73	0	2010-01-26	2016-03-02	73
1	2	1	0	0	2	1	1	A	0	0	0	0	2010-01-26	2015-12-18	70	0	2010-01-26	2015-12-18	70
1	1	1	1	0	2	0	0	0	1	0	1	0	2010-01-27	2015-12-24	70	0	2010-01-27	2015-12-24	70
1	1	2	0	0	3	0	1	A	0	0	0	0	2010-01-27	2016-03-23	73	0	2010-01-27	2016-03-23	73
1	1	2	0	0	3	1	1	A	0	0	0	0	2010-01-29	2016-03-16	73	0	2010-01-29	2016-03-16	73
1	2	1	1	0	1	0	0	0	1	0	1	0	2010-02-02	2017-03-29	85	0	2010-02-02	2017-03-29	85
1	2	2	1	0	1	1	0	0	1	0	0	0	2010-02-02	2017-03-16	85	0	2010-02-02	2017-03-16	85
1	1	2	1	0	2	0	1	A	1	0	1	0	2010-02-02	2017-03-15	85	0	2010-02-02	2017-03-15	85
1	2	2	0	0	2	0	1	A	0	0	1	0	2010-02-03	2016-02-10	72	0	2010-02-03	2016-02-10	72
1	1	2	0	0	3	1	1	AT	0	0	1	0	2010-02-04	2016-02-25	72	0	2010-02-04	2016-02-25	72
1	2	1	1	0	1	0	0	0	1	0	0	0	2010-02-04	2016-03-31	73	0	2010-02-04	2016-03-31	73
1	2	1	1	0	1	0	0	0	1	0	1	0	2010-02-08	2015-08-20	66	0	2010-02-08	2015-08-20	66
1	2	1	1	0	1	0	0	0	1	0	1	0	2010-02-09	2016-02-16	72	0	2010-02-09	2016-02-16	72
1	2	1	1	0	2	0	0	0	1	0	1	0	2010-02-09	2016-03-03	72	0	2010-02-09	2016-03-03	72
1	1	1	1	0	2	1	1	A	1	0	0	0	2010-02-09	2016-11-22	81	0	2010-02-09	2016-11-22	81
1	2	2	0	0	3	0	1	A	0	0	0	0	2010-02-10	2016-03-10	73	0	2010-02-10	2016-03-10	73
1	1	2	1	3	3	0	1	A	1	1	1	0	2010-02-10	2016-03-10	73	0	2010-02-10	2016-03-10	73
1	1	2	0	0	3	0	0	0	0	0	0	0	2010-02-10	2016-11-17	81	0	2010-02-10	2016-11-17	81
1	1	2	0	3	3	1	0	0	0	0	0	0	2010-02-12	2015-02-04	59	1	2010-02-12	2012-09-05	30
1	1	1	1	0	1	0	0	0	1	0	0	0	2010-02-12	2016-03-09	72	0	2010-02-12	2016-03-09	72
1	1	1	1	0	1	1	0	0	1	0	0	0	2010-02-12	2016-04-21	74	0	2010-02-12	2016-04-21	74
1	2	2	0	0	1	1	0	0	0	0	0	0	2010-02-16	2016-04-07	73	0	2010-02-16	2016-04-07	73
1	1	1	1	0	1	0	0	0	0	0	0	0	2010-02-16	2016-04-20	74	0	2010-02-16	2016-04-20	74
1	1	2	1	0	2	0	1	A	1	0	0	0	2010-02-16	2015-09-10	66	0	2010-02-16	2015-09-10	66
1	2	1	1	0	1	0	0	0	1	0	0	0	2010-02-17	2016-02-24	72	0	2010-02-17	2016-02-24	72
1	2	1	1	0	2	0	0	0	1	0	0	0	2010-02-17	2016-02-18	72	0	2010-02-17	2016-02-18	72
1	1	2	1	0	1	1	0	0	1	0	0	0	2010-02-17	2017-03-01	84	0	2010-02-17	2017-03-01	84
1	2	1	0	3	0	1	0	0	0	0	0	0	2010-02-17	2016-04-28	74	0	2010-02-17	2016-04-28	74
1	2	1	1	0	2	0	0	0	1	0	0	0	2010-02-18	2016-06-22	76	0	2010-02-18	2016-06-22	76
1	1	1	1	0	1	0	0	0	1	0	1	0	2010-02-18	2016-03-17	72	0	2010-02-18	2016-03-17	72
1	1	1	1	0	2	0	0	0	1	0	1	0	2010-02-18	2017-01-24	83	0	2010-02-18	2017-01-24	83
1	1	2	1	0	2	0	0	0	1	0	1	0	2010-02-19	2015-09-03	66	0	2010-02-19	2015-09-03	66
1	1	2	1	99	2	1	0	0	1	0	0	0	2010-02-19	2015-08-27	66	0	2010-02-19	2015-08-27	66
1	1	1	1	0	1	0	0	0	1	0	1	0	2010-02-22	2015-09-24	67	0	2010-02-22	2015-09-24	67
1	2	1	1	3	2	0	0	0	1	0	1	0	2010-02-23	2015-05-18	62	0	2010-02-23	2015-05-18	62
1	2	1	1	3	2	1	0	0	1	0	0	0	2010-02-23	2016-02-25	72	0	2010-02-23	2016-02-25	72
1	2	1	1	0	2	0	0	0	1	0	1	0	2010-02-24	2015-08-13	65	0	2010-02-24	2015-08-13	65
1	1	1	1	0	1	0	0	0	1	0	0	0	2010-02-24	2016-03-15	72	0	2010-02-24	2016-03-15	72
1	2	1	1	0	2	1	0	0	1	0	0	0	2010-02-24	2017-03-02	84	0	2010-02-24	2017-03-02	84
1	1	1	1	0	3	0	0	0	1	0	1	0	2010-02-25	2017-04-11	85	0	2010-02-25	2017-04-11	85
1	1	2	1	0	2	0	0	0	1	0	1	0	2010-02-26	2016-03-17	72	0	2010-02-26	2016-03-17	72
1	2	2	1	0	3	1	1	A	1	0	0	0	2010-02-26	2016-03-31	73	0	2010-02-26	2016-03-31	73
1	1	2	1	0	3	0	1	A	1	0	1	0	2010-02-26	2017-03-16	84	0	2010-02-26	2017-03-16	84
1	1	1	1	0	2	0	0	0	1	0	0	0	2010-02-26	2017-04-27	86	0	2010-02-26	2017-04-27	86
1	2	1	0	0	2	0	0	0	0	0	0	0	2010-03-02	2016-04-14	73	0	2010-03-02	2016-04-14	73
1	2	2	1	0	3	1	0	0	1	0	0	0	2010-03-02	2016-03-24	72	0	2010-03-02	2016-03-24	72
1	2	1	1	0	1	1	0	0	1	0	0	0	2010-03-04	2015-08-19	65	0	2010-03-04	2015-08-19	65
1	1	1	1	0	2	0	0	0	1	0	0	0	2010-03-05	2016-03-10	72	0	2010-03-05	2016-03-10	72
1	2	1	1	3	3	0	1	A	1	1	0	0	2010-03-09	2016-04-27	73	0	2010-03-09	2016-04-27	73
1	2	1	1	0	2	0	0	0	1	0	0	0	2010-03-10	2017-03-16	84	0	2010-03-10	2017-03-16	84
1	1	1	1	0	0	0	0	0	0	0	1,	0	2010-03-12	2017-03-22	84	0	2010-03-12	2017-03-22	84
1	2	1	1	0	1	0	0	0	0	0	1	0	2010-03-12	2015-10-22	67	0	2010-03-12	2015-10-22	67
1	2	1	1	0	1	0	0	0	1	0	0	0	2010-03-12	2017-05-11	85	0	2010-03-12	2017-05-11	85
1	2	1	1	0	2	0	0	0	1	0	1	0	2010-03-16	2015-10-13	66	0	2010-03-16	2015-10-13	66
1	2	1	1	0	1	0	0	0	1	0	1	0	2010-03-16	2017-03-23	84	0	2010-03-16	2017-03-23	84
1	2	1	1	99	1	0	0	0	1	0	0	0	2010-03-17	2015-10-08	66	0	2010-03-17	2015-10-08	66
1	1	1	1	0	2	0	0	0	1	0	1	0	2010-03-17	2017-02-28	83	0	2010-03-17	2017-02-28	83
1	2	1	1	0	1	1	0	0	1	0	0	0	2010-03-19	2016-04-05	72	0	2010-03-19	2016-04-05	72
1	1	1	1	3	3	0	1	A	1	1	1	0	2010-03-24	2017-04-26	85	0	2010-03-24	2017-04-26	85
1	1	1	1	0	1	0	0	0	0	0	0	0	2010-03-24	2016-11-14	79	0	2010-03-24	2016-11-14	79
1	2	1	1	0	1	1	0	0	1	0	0	0	2010-03-25	2017-04-26	85	0	2010-03-25	2017-04-26	85
1	2	1	1	0	1	0	0	0	1	0	0	0	2010-03-26	2017-04-20	84	0	2010-03-26	2017-04-20	84
1	1	1	1	0	1	0	0	0	1	0	1	0	2010-03-29	2017-03-22	83	0	2010-03-29	2017-03-22	83
1	1	2	1	99	0	1	0	0	0	0	0	0	2010-03-31	2017-04-12	84	0	2010-03-31	2017-04-12	84
1	2	1	1	0	1	0	0	0	1	0	0	0	2010-04-01	2016-09-29	77	0	2010-04-01	2016-09-29	77
1	1	1	1	0	1	0	0	0	1	0	1	0	2010-04-01	2017-05-18	85	0	2010-04-01	2017-05-18	85
1	1	1	0	0	3	0	0	0	0	0	0	0	2010-04-02	2017-04-18	84	0	2010-04-02	2017-04-18	84
1	2	1	1	0	2	0	1	A	1	0	1	0	2010-04-05	2016-06-29	74	0	2010-04-05	2016-06-29	74
1	2	1	1	0	1	1	0	0	1	0	0	0	2010-04-06	2016-09-20	77	0	2010-04-06	2016-09-20	77
1	1	1	1	0	1	0	0	0	1	0	0	0	2010-04-06	2017-03-15	83	0	2010-04-06	2017-03-15	83
1	2	1	0	3	3	1	1	A	0	1	0	0	2010-04-07	2016-11-29	79	0	2010-04-07	2016-11-29	79
1	2	1	1	0	1	0	0	0	1	0	1	0	2010-04-08	2017-04-27	84	0	2010-04-08	2017-04-27	84
1	1	1	1	0	3	0	0	0	1	0	0	0	2010-04-09	2017-05-09	85	0	2010-04-09	2017-05-09	85
1	2	1	1	0	1	1	0	0	1	0	0	0	2010-04-12	2016-11-01	78	0	2010-04-12	2016-11-01	78
1	1	1	1	0	1	0	0	0	1	0	1	0	2010-04-13	2017-04-25	84	0	2010-04-13	2017-04-25	84
1	2	1	1	0	1	1	0	0	1	0	0	1	2010-04-14	2012-09-11	28	1	2010-04-14	2012-09-11	28
1	1	2	1	0	2	0	1	A	1	0	1	0	2010-04-15	2016-06-14	73	0	2010-04-15	2016-06-14	73
1	1	2	1	0	2	0	0	0	1	0	1	0	2010-04-15	2017-04-04	83	0	2010-04-15	2017-04-04	83
1	1	1	1	0	2	1	0	0	1	0	0	0	2010-04-15	2016-12-27	80	0	2010-04-15	2016-12-27	80
1	1	2	0	99	2	0	0	0	0	0	0	0	2010-04-15	2016-12-27	80	0	2010-04-15	2016-12-27	80
1	1	1	1	0	1	1	0	0	0	0	0	0	2010-04-16	2016-11-09	78	0	2010-04-16	2016-11-09	78
1	2	1	1	0	1	0	0	0	1	0	0	0	2010-04-20	2016-06-23	74	0	2010-04-20	2016-06-23	74
1	2	2	1	0	2	1	1	A	1	0	0	0	2010-04-20	2017-05-22	85	0	2010-04-20	2017-05-22	85
1	1	2	1	0	1	1	0	0	0	0	0	0	2010-04-20	2016-10-31	78	0	2010-04-20	2016-10-31	78
1	1	1	0	0	3	0	0	0	0	0	1	0	2010-04-21	2017-05-18	84	0	2010-04-21	2017-05-18	84
1	1	1	1	0	1	0	0	0	1	0	1	0	2010-04-21	2017-04-11	83	0	2010-04-21	2017-04-11	83
1	2	1	1	0	1	0	0	0	1	0	1	0	2010-04-23	2015-03-11	58	0	2010-04-23	2015-03-11	58
1	2	1	1	0	1	0	0	0	1	0	0	0	2010-04-23	2016-10-11	77	0	2010-04-23	2016-10-11	77
1	1	2	1	0	1	1	0	0	1	0	0	0	2010-04-23	2017-03-09	82	0	2010-04-23	2017-03-09	82
1	2	1	1	0	2	0	0	0	1	0	1	0	2010-04-27	2016-10-20	77	0	2010-04-27	2016-10-20	77
1	2	1	1	0	2	0	0	0	1	0	0	0	2010-04-28	2016-12-07	79	0	2010-04-28	2016-12-07	79
1	2	1	1	0	1	1	0	0	1	0	0	0	2010-04-28	2017-04-27	83	0	2010-04-28	2017-04-27	83
1	1	2	1	0	1	0	0	0	1	0	0	0	2010-05-01	2016-10-27	77	0	2010-05-01	2016-10-27	77
1	1	1	0	0	2	1	1	A	1	0	0	0	2010-05-07	2017-02-21	81	0	2010-05-07	2017-02-21	81
1	2	2	0	0	3	1	1	A	0	0	0	1	2010-05-07	2012-03-14	22	1	2010-05-07	2011-08-29	15
1	2	1	1	0	1	1	0	0	1	0	0	0	2010-05-11	2016-12-01	78	0	2010-05-11	2016-12-01	78
1	2	1	1	0	1	0	0	0	1	0	0	0	2010-05-11	2016-12-08	78	0	2010-05-11	2016-12-08	78
1	2	1	1	0	1	0	0	0	1	0	1	0	2010-05-12	2017-05-18	84	0	2010-05-12	2017-05-18	84
1	1	2	1	0	1	1	0	0	1	0	0	0	2010-05-12	2017-03-14	82	0	2010-05-12	2017-03-14	82
1	2	2	1	0	2	1	0	0	1	0	0	1	2010-05-13	2011-10-31	17	1	2010-05-13	2011-10-31	17
1	1	1	1	0	2	0	0	0	1	0	0	0	2010-05-13	2017-04-04	82	0	2010-05-13	2017-04-04	82
1	2	2	1	0	2	1	0	0	1	0	0	0	2010-05-14	2016-05-26	72	0	2010-05-14	2016-05-26	72
1	1	1	1	0	1	0	0	0	0	0	1	0	2010-05-18	2016-11-29	78	0	2010-05-18	2016-11-29	78
1	2	1	1	0	1	0	0	0	1	0	0	0	2010-05-19	2016-11-22	78	0	2010-05-19	2016-11-22	78
1	2	2	1	0	2	0	1	A	1	0	1	0	2010-05-19	2017-05-15	83	0	2010-05-19	2017-05-15	83
1	1	1	1	0	1	0	0	0	1	0	1	0	2010-05-20	2017-04-21	83	0	2010-05-20	2017-04-21	83
1	1	1	1	0	2	0	0	0	1	0	0	0	2010-05-25	2017-03-13	81	0	2010-05-25	2017-03-13	81
1	1	2	0	99	0	1	0	0	0	0	0	0	2010-05-25	2016-06-15	72	0	2010-05-25	2016-06-15	72
1	1	1	1	0	3	1	1	A	1	1	0	0	2010-05-27	2016-05-31	72	0	2010-05-27	2016-05-31	72
1	1	2	1	0	2	0	0	0	1	0	0	0	2010-05-27	2017-02-22	80	0	2010-05-27	2017-02-22	80
1	1	1	0	0	1	0	0	0	0	0	0	0	2010-05-28	2016-06-08	72	0	2010-05-28	2016-06-08	72
1	2	2	1	0	1	1	0	0	0	0	0	0	2010-05-31	2017-05-17	83	0	2010-05-31	2017-05-17	83
1	1	1	1	0	3	0	0	0	1	0	1	0	2010-06-01	2016-08-18	74	0	2010-06-01	2016-08-18	74
1	1	2	1	0	2	1	0	0	1	0	0	0	2010-06-01	2016-07-21	73	0	2010-06-01	2016-07-21	73
1	2	1	1	0	1	0	0	0	1	0	0	0	2010-06-02	2016-07-07	73	0	2010-06-02	2016-07-07	73
1	1	1	1	0	1	0	0	0	1	0	1	0	2010-06-02	2017-02-08	80	0	2010-06-02	2017-02-08	80
1	1	2	1	0	1	0	0	0	1	0	1	0	2010-06-03	2016-10-03	76	0	2010-06-03	2016-10-03	76
1	2	2	0	0	3	1	0	0	0	0	0	0	2010-06-07	2016-08-02	73	0	2010-06-07	2016-08-02	73
1	2	1	1	0	1	0	0	0	1	0	0	0	2010-06-08	2016-07-05	72	0	2010-06-08	2016-07-05	72
1	2	1	0	0	3	0	1	A	0	0	1	0	2010-06-10	2016-08-22	74	0	2010-06-10	2016-08-22	74
1	2	1	1	0	2	0	0	0	1	0	1	0	2010-06-10	2017-02-01	79	0	2010-06-10	2017-02-01	79
1	2	1	1	0	2	0	0	0	1	0	0	0	2010-06-11	2016-06-08	71	0	2010-06-11	2016-06-08	71
1	2	1	0	0	3	0	0	0	0	0	1	0	2010-06-14	2017-02-01	79	0	2010-06-14	2017-02-01	79
1	2	1	0	3	3	0	0	0	0	0	0	0	2010-06-15	2016-06-20	72	0	2010-06-15	2016-06-20	72
1	1	1	1	0	1	1	0	0	1	0	0	0	2010-06-15	2016-07-14	72	0	2010-06-15	2016-07-14	72
1	1	1	1	0	1	0	0	0	1	0	0	0	2010-06-16	2016-12-13	77	0	2010-06-16	2016-12-13	77
1	2	2	1	0	2	1	0	0	1	0	0	0	2010-06-16	2016-08-09	73	0	2010-06-16	2016-08-09	73
1	2	1	1	0	2	0	0	0	1	0	0	0	2010-06-17	2016-08-29	74	0	2010-06-17	2016-08-29	74
1	1	1	0	0	3	0	0	0	0	0	0	0	2010-06-17	2016-09-08	74	0	2010-06-17	2016-09-08	74
1	1	2	1	0	3	0	0	0	1	0	0	0	2010-06-18	2016-08-30	74	0	2010-06-18	2016-08-30	74
1	2	1	1	0	1	1	0	0	1	0	0	0	2010-06-18	2016-09-27	75	0	2010-06-18	2016-09-27	75
1	1	2	1	0	1	0	0	0	1	0	1	0	2010-06-21	2017-01-23	79	0	2010-06-21	2017-01-23	79
1	2	1	1	0	1	0	0	0	1	0	1	0	2010-06-21	2016-01-13	66	0	2010-06-21	2016-01-13	66
1	2	1	1	0	2	0	0	0	1	0	0	0	2010-06-22	2016-07-27	73	0	2010-06-22	2016-07-27	73
1	1	1	0	0	3	0	1	A	0	0	1	0	2010-06-28	2016-01-13	66	0	2010-06-28	2016-01-13	66
1	1	1	1	0	0	1	0	0	0	0	0	0	2010-06-28	2016-10-17	75	0	2010-06-28	2016-10-17	75
1	2	1	1	0	1	1	0	0	1	0	0	0	2010-06-29	2017-01-26	78	0	2010-06-29	2017-01-26	78
1	1	1	1	0	1	1	0	0	1	0	0	0	2010-06-29	2017-01-23	78	0	2010-06-29	2017-01-23	78
1	1	1	0	3	3	1	0	0	0	0	0	0	2010-06-30	2017-02-08	79	0	2010-06-30	2017-02-08	79
1	2	1	1	0	1	0	0	0	1	0	0	0	2010-06-30	2016-07-07	72	0	2010-06-30	2016-07-07	72
1	2	1	1	0	1	0	0	0	1	0	1	0	2010-06-30	2016-12-07	77	0	2010-06-30	2016-12-07	77
1	1	1	1	0	1	1	0	0	1	0	0	0	2010-06-30	2017-01-11	78	0	2010-06-30	2017-01-11	78
1	2	1	1	0	1	0	0	0	0	0	0	0	2010-07-01	2017-05-02	82	0	2010-07-01	2017-05-02	82
1	2	1	1	0	2	0	0	0	1	0	0	0	2010-07-01	2016-03-24	68	0	2010-07-01	2016-03-24	68
1	1	2	1	0	1	0	0	0	1	0	0	0	2010-07-01	2017-02-28	79	0	2010-07-01	2017-02-28	79
1	2	1	0	3	3	0	0	0	0	0	1	0	2010-07-02	2016-08-04	73	0	2010-07-02	2016-08-04	73
1	1	1	1	0	2	0	0	0	1	0	1	0	2010-07-05	2016-06-14	71	0	2010-07-05	2016-06-14	71
1	2	1	1	0	0	1	0	0	1	0	0	0	2010-07-06	2016-06-14	71	0	2010-07-06	2016-06-14	71
1	2	1	1	0	1	1	0	0	1	0	0	0	2010-07-06	2016-08-18	73	0	2010-07-06	2016-08-18	73
1	2	1	1	0	1	0	0	0	1	0	0	0	2010-07-06	2017-01-18	78	0	2010-07-06	2017-01-18	78
1	2	2	0	0	3	0	1	A	0	0	1	0	2010-07-07	2016-08-18	73	0	2010-07-07	2016-08-18	73
1	1	1	1	0	1	0	0	0	1	0	1	0	2010-07-07	2016-08-16	73	0	2010-07-07	2016-08-16	73
1	1	1	1	0	2	0	0	0	1	0	1	0	2010-07-07	2017-02-08	79	0	2010-07-07	2017-02-08	79
1	1	2	1	0	1	1	0	0	0	0	0	0	2010-07-09	2017-03-07	79	0	2010-07-09	2017-03-07	79
1	2	1	1	0	0	0	0	0	1	0	1,	0	2010-07-09	2017-03-02	79	0	2010-07-09	2017-03-02	79
1	1	1	1	0	1	0	0	0	1	0	1	0	2010-07-13	2016-07-14	72	0	2010-07-13	2016-07-14	72
1	1	2	1	0	1	0	1	A	1	0	1	0	2010-07-15	2016-06-20	71	0	2010-07-15	2016-06-20	71
1	2	1	1	0	1	1	0	0	1	0	0	0	2010-07-16	2016-08-25	73	0	2010-07-16	2016-08-25	73
1	1	1	1	0	1	0	0	0	1	0	1	0	2010-07-16	2016-09-29	74	0	2010-07-16	2016-09-29	74
1	1	1	1	0	3	0	0	0	1	0	1	0	2010-07-17	2016-11-08	75	0	2010-07-17	2016-11-08	75
1	1	1	1	99	2	0	0	0	1	0	0	0	2010-07-21	2014-03-10	43	0	2010-07-21	2014-03-10	43
1	2	1	1	0	1	0	0	0	1	0	1	0	2010-07-21	2016-10-13	74	0	2010-07-21	2016-10-13	74
1	1	1	0	0	2	1	0	0	1	0	0	0	2010-07-22	2016-09-02	73	0	2010-07-22	2016-09-02	73
1	2	1	0	0	3	0	1	A	0	0	0	0	2010-07-23	2016-09-14	73	0	2010-07-23	2016-09-14	73
1	2	1	0	0	3	0	1	A	0	0	0	0	2010-07-26	2017-03-22	79	0	2010-07-26	2017-03-22	79
1	1	1	1	0	1	0	0	0	1	0	1	0	2010-07-26	2016-12-12	76	0	2010-07-26	2016-12-12	76
1	2	1	0	3	3	1	1	A	0	1	0	0	2010-07-27	2016-08-02	72	0	2010-07-27	2016-08-02	72
1	2	1	1	3	2	0	0	0	1	0	1	0	2010-07-28	2016-07-14	71	0	2010-07-28	2016-07-14	71
1	2	1	99	99	1	1	0	0	0	0	0	0	2010-07-28	2017-03-29	80	0	2010-07-28	2017-03-29	80
1	2	2	0	3	3	0	1	A	0	1	0	0	2010-08-02	2016-03-09	67	0	2010-08-02	2016-03-09	67
1	1	1	0	0	3	0	1	A	0	0	0	0	2010-08-02	2017-03-28	79	0	2010-08-02	2017-03-28	79
1	1	1	1	0	3	0	0	0	1	0	1	0	2010-08-03	2016-10-11	74	0	2010-08-03	2016-10-11	74
1	2	1	1	99	0	0	0	0	0	0	0	1	2010-08-04	2013-10-21	38	1	2010-08-04	2013-10-21	38
1	2	2	1	0	3	1	0	0	1	0	0	0	2010-08-04	2017-05-22	81	0	2010-08-04	2014-11-07	51
1	2	1	1	0	2	0	0	0	1	0	1	0	2010-08-06	2016-06-30	70	0	2010-08-06	2016-06-30	70
1	2	1	1	0	1	0	0	0	1	0	0	0	2010-08-11	2016-12-22	76	0	2010-08-11	2016-12-22	76
1	1	2	0	0	2	0	1	A	0	0	1	0	2010-08-11	2016-07-14	71	0	2010-08-11	2016-07-14	71
1	1	1	0	0	3	0	1	A	0	0	0	0	2010-08-12	2016-08-18	72	0	2010-08-12	2016-08-18	72
1	2	1	0	0	2	0	1	A	0	0	0	0	2010-08-16	2016-08-23	72	0	2010-08-16	2016-08-23	72
1	2	1	0	3	2	1	1	A	0	1	0	0	2010-08-18	2016-08-25	72	0	2010-08-18	2016-08-25	72
1	2	1	1	0	2	0	0	0	1	0	1	0	2010-08-18	2016-10-26	74	0	2010-08-18	2016-10-26	74
1	2	1	1	0	2	0	0	0	1	0	1	1	2010-08-25	2011-05-17	8	1	2010-08-25	2011-05-17	8
1	2	1	1	0	1	0	0	0	1	0	0	0	2010-08-25	2016-08-10	71	0	2010-08-25	2016-08-10	71
1	2	1	0	0	1	0	1	A	1	0	0	0	2010-08-26	2016-08-25	71	0	2010-08-26	2016-08-25	71
1	1	1	1	0	1	1	0	0	1	0	0	0	2010-08-26	2016-09-30	73	0	2010-08-26	2016-09-30	73
1	1	1	1	0	1	1	0	0	1	0	0	0	2010-08-27	2016-08-03	71	0	2010-08-27	2016-08-03	71
1	2	1	1	99	1	0	0	0	0	0	1,	0	2010-08-30	2017-01-25	76	0	2010-08-30	2017-01-25	76
1	2	1	1	0	1	1	0	0	1	0	0	0	2010-08-31	2017-03-14	78	0	2010-08-31	2017-03-14	78
1	1	1	1	0	2	1	0	0	1	0	0	0	2010-08-31	2016-07-13	70	0	2010-08-31	2016-07-13	70
1	1	1	0	0	3	0	0	0	0	0	1	0	2010-09-01	2016-11-02	74	0	2010-09-01	2016-11-02	74
1	2	2	1	0	2	1	0	0	1	0	0	0	2010-09-01	2016-09-20	72	0	2010-09-01	2016-09-20	72
1	2	2	0	0	2	0	1	A	0	0	0	0	2010-09-02	2016-08-18	71	0	2010-09-02	2016-08-18	71
1	1	1	0	0	1	0	0	0	0	0	1	0	2010-09-03	2016-08-02	70	0	2010-09-03	2016-08-02	70
1	1	2	1	0	2	0	0	0	1	0	0	0	2010-09-03	2017-03-15	78	0	2010-09-03	2017-03-15	78
1	2	2	1	0	2	0	0	0	1	0	1	0	2010-09-06	2016-11-01	73	0	2010-09-06	2016-11-01	73
1	2	1	1	0	2	0	0	0	1	0	1	0	2010-09-08	2017-01-23	76	0	2010-09-08	2017-01-23	76
1	2	2	1	0	1	1	0	0	1	0	0	0	2010-09-08	2016-12-15	75	0	2010-09-08	2016-12-15	75
1	2	1	0	0	2	1	0	0	0	0	0	0	2010-09-08	2016-04-14	67	0	2010-09-08	2016-04-14	67
1	2	1	1	0	1	0	0	0	1	0	1	0	2010-09-09	2017-03-07	77	0	2010-09-09	2017-03-07	77
1	1	1	1	0	1	0	0	0	1	0	1	0	2010-09-09	2017-03-07	77	0	2010-09-09	2017-03-07	77
1	1	1	0	0	1	0	0	0	1	0	1	0	2010-09-10	2017-04-26	79	0	2010-09-10	2017-04-26	79
1	2	1	0	0	0	0	0	0	0	0	1,	0	2010-09-14	2017-03-23	78	0	2010-09-14	2017-03-23	78
1	1	2	1	0	1	1	0	0	1	0	0	0	2010-09-14	2016-09-27	72	0	2010-09-14	2016-09-27	72
1	1	1	1	0	1	1	0	0	0	0	0	0	2010-09-15	2016-10-11	72	0	2010-09-15	2016-10-11	72
1	1	1	1	0	3	0	0	0	1	0	0	0	2010-09-15	2017-01-23	76	0	2010-09-15	2017-01-23	76
1	2	1	1	0	2	0	0	0	1	0	0	0	2010-09-16	2016-09-14	71	0	2010-09-16	2016-09-14	71
1	1	1	1	0	1	0	0	0	1	0	0	0	2010-09-17	2017-03-16	77	0	2010-09-17	2017-03-16	77
1	2	1	1	0	1	0	0	0	1	0	0	0	2010-09-22	2016-09-29	72	0	2010-09-22	2016-09-29	72
1	1	2	1	0	1	1	0	0	1	0	0	0	2010-09-22	2016-10-05	72	0	2010-09-22	2016-10-05	72
1	1	2	1	0	2	1	1	A	1	0	0	0	2010-09-24	2017-03-01	77	0	2010-09-24	2017-03-01	77
1	2	1	0	0	2	0	0	0	0	0	0	0	2010-09-28	2016-09-21	71	0	2010-09-28	2016-09-21	71
1	2	2	1	0	1	0	0	0	1	0	0	1	2010-09-29	2013-06-11	32	1	2010-09-29	2013-06-11	32
1	1	1	1	0	1	0	0	0	1	0	0	0	2010-09-29	2017-03-28	77	0	2010-09-29	2017-03-28	77
1	1	2	0	0	3	1	1	A	0	0	0	0	2010-09-30	2016-09-20	71	0	2010-09-30	2016-09-20	71
1	2	1	1	0	2	0	0	0	1	0	1	0	2010-10-01	2016-12-22	74	0	2010-10-01	2016-12-22	74
1	1	2	1	0	1	1	0	0	1	0	0	0	2010-10-04	2017-05-17	79	0	2010-10-04	2017-05-17	79
1	1	1	1	0	1	0	0	0	0	0	0	0	2010-10-04	2016-10-17	72	0	2010-10-04	2016-10-17	72
1	2	1	1	0	1	1	0	0	1	0	0	0	2010-10-06	2016-10-26	72	0	2010-10-06	2016-10-26	72
1	2	2	1	0	0	0	0	0	1	0	1,	0	2010-10-06	2016-04-06	66	0	2010-10-06	2016-04-06	66
1	2	1	1	0	1	1	0	0	1	0	0	0	2010-10-06	2017-03-31	77	0	2010-10-06	2017-03-31	77
1	1	1	0	0	2	1	1	A	1	0	0	0	2010-10-07	2017-04-25	78	0	2010-10-07	2017-04-25	78
1	1	1	1	0	2	1	0	0	1	0	0	0	2010-10-07	2016-11-01	72	0	2010-10-07	2016-11-01	72
1	1	2	1	0	1	0	0	0	1	0	0	0	2010-10-07	2016-10-19	72	0	2010-10-07	2016-10-19	72
1	1	1	1	0	1	0	0	0	1	0	0	0	2010-10-08	2016-11-15	73	0	2010-10-08	2016-11-15	73
1	2	2	0	3	3	1	1	A	0	1	0	0	2010-10-12	2016-08-25	70	0	2010-10-12	2016-08-25	70
1	1	1	1	0	2	0	0	0	1	0	1	0	2010-10-14	2014-01-29	39	0	2010-10-14	2014-01-29	39
1	1	1	1	0	3	0	1	A	1	0	1	0	2010-10-15	2017-04-20	78	0	2010-10-15	2017-04-20	78
1	1	1	1	0	2	0	1	A	1	0	1	0	2010-10-18	2016-08-29	70	0	2010-10-18	2016-08-29	70
1	2	1	1	0	1	0	0	0	1	0	0	0	2010-10-20	2016-09-12	70	0	2010-10-20	2016-09-12	70
1	1	1	1	0	1	1	0	0	1	0	0	0	2010-10-21	2016-10-20	71	0	2010-10-21	2016-10-20	71
1	2	1	1	0	1	0	0	0	1	0	1	0	2010-10-21	2016-11-09	72	0	2010-10-21	2016-11-09	72
1	1	1	1	0	2	1	0	0	1	0	0	0	2010-10-21	2017-04-13	77	0	2010-10-21	2017-04-13	77
1	2	1	1	0	1	0	0	0	1	0	0	0	2010-10-22	2016-06-22	68	0	2010-10-22	2016-06-22	68
1	2	2	0	0	3	0	1	A	0	0	1	0	2010-10-22	2017-03-07	76	0	2010-10-22	2017-03-07	76
1	2	3	1	0	1	1	0	0	1	0	0	0	2010-10-25	2016-08-29	70	0	2010-10-25	2016-08-29	70
1	2	2	0	3	0	1	0	0	0	0	0	0	2010-10-26	2016-09-14	70	0	2010-10-26	2016-09-14	70
1	1	1	1	0	1	0	1	A	1	0	1	0	2010-10-27	2016-10-24	71	0	2010-10-27	2016-10-24	71
1	2	1	1	0	1	0	0	0	1	0	0	0	2010-10-28	2016-10-13	71	0	2010-10-28	2016-10-13	71
1	2	1	1	0	2	0	0	0	1	0	1	0	2010-10-29	2017-04-05	77	0	2010-10-29	2017-04-05	77
1	1	1	1	0	2	0	1	A	1	0	1	0	2010-10-29	2016-09-20	70	0	2010-10-29	2016-09-20	70
1	1	2	1	0	2	0	0	0	1	0	1	0	2010-11-02	2016-08-23	69	0	2010-11-02	2016-08-23	69
1	2	1	0	0	3	0	1	A	0	0	0	0	2010-11-02	2017-04-26	77	0	2010-11-02	2017-04-26	77
1	2	1	1	0	1	1	0	0	1	0	0	0	2010-11-05	2016-10-20	71	0	2010-11-05	2016-10-20	71
1	2	1	1	0	0	0	0	0	0	0	0	0	2010-11-08	2016-03-28	64	0	2010-11-08	2016-03-28	64				2012-12-21
1	2	2	1	0	1	1	0	0	1	0	0	0	2010-11-08	2016-11-15	72	0	2010-11-08	2016-11-15	72
1	1	2	0	0	3	0	1	A	1	0	0	0	2010-11-08	2016-11-29	72	0	2010-11-08	2016-11-29	72
1	2	1	1	0	1	0	0	0	1	0	1	0	2010-11-11	2017-04-13	77	0	2010-11-11	2017-04-13	77
1	1	1	1	0	1	1	0	0	1	0	0	0	2010-11-11	2017-04-18	77	0	2010-11-11	2017-04-18	77
1	1	1	1	0	2	0	1	A	1	0	0	0	2010-11-15	2017-03-30	76	0	2010-11-15	2017-03-30	76
1	2	1	1	0	1	0	0	0	1	0	1	0	2010-11-16	2016-09-07	69	0	2010-11-16	2016-09-07	69
1	1	1	1	0	2	0	0	0	1	0	0	0	2010-11-17	2016-11-08	71	0	2010-11-17	2016-11-08	71
1	1	2	1	0	1	1	0	0	1	0	0	0	2010-11-18	2016-11-22	72	0	2010-11-18	2016-11-22	72
1	1	2	1	0	2	0	1	A	1	0	1	0	2010-11-18	2017-02-24	75	0	2010-11-18	2017-02-24	75
1	2	1	1	0	1	0	0	0	0	0	0	0	2010-11-22	2016-12-07	72	0	2010-11-22	2016-12-07	72
1	1	1	1	0	1	1	0	0	1	0	0	0	2010-11-24	2016-11-24	72	0	2010-11-24	2016-11-24	72
1	1	1	1	3	1	0	0	0	1	0	1	0	2010-11-25	2016-11-17	71	0	2010-11-25	2016-11-17	71
1	2	1	0	0	2	0	1	A	0	0	0	0	2010-11-25	2016-11-10	71	0	2010-11-25	2016-11-10	71
1	1	1	1	0	1	0	0	0	1	0	1	0	2010-11-25	2016-11-02	71	0	2010-11-25	2016-11-02	71
1	1	1	1	0	1	0	0	0	1	0	0	0	2010-11-29	2016-03-26	63	0	2010-11-29	2016-03-26	63
1	1	1	1	0	1	1	0	0	0	0	0	0	2010-11-29	2016-11-15	71	0	2010-11-29	2016-11-15	71
1	2	1	1	0	1	0	0	0	1	0	1	0	2010-11-29	2016-09-16	69	0	2010-11-29	2016-09-16	69
1	2	2	0	3	3	0	0	0	0	0	0	0	2010-11-30	2016-06-20	66	0	2010-11-30	2016-06-20	66
1	1	2	1	0	2	1	0	0	1	0	0	0	2010-12-01	2016-12-14	72	0	2010-12-01	2016-12-14	72
1	1	1	0	0	2	0	0	0	0	0	0	0	2010-12-01	2017-04-03	76	0	2010-12-01	2017-04-03	76
1	1	1	1	0	2	1	0	0	1	0	0	0	2010-12-01	2017-01-06	73	0	2010-12-01	2017-01-06	73
1	1	1	1	0	1	1	0	0	1	0	0	0	2010-12-01	2016-11-30	71	0	2010-12-01	2016-11-30	71
1	1	2	1	3	0	1	0	0	1	0	0	0	2010-12-02	2016-12-05	72	0	2010-12-02	2016-12-05	72
1	1	1	0	3	0	1	0	0	0	0	0	0	2010-12-02	2017-05-19	77	0	2010-12-02	2017-05-19	77
1	2	1	1	0	0	1	0	0	0	0	0	0	2010-12-03	2016-12-27	72	0	2010-12-03	2016-12-27	72
1	2	1	1	0	1	0	0	0	1	0	0	0	2010-12-03	2017-03-07	75	0	2010-12-03	2017-03-07	75
1	1	2	1	0	2	1	1	A	1	0	0	0	2010-12-06	2017-03-07	75	0	2010-12-06	2017-03-07	75
1	1	1	1	0	2	0	0	0	1	0	0	0	2010-12-07	2016-11-10	71	0	2010-12-07	2016-11-10	71
1	2	2	1	0	2	1	0	0	1	0	0	1	2010-12-09	2016-02-08	61	1	2010-12-09	2014-05-27	41
1	2	1	1	0	1	0	0	0	1	0	1	0	2010-12-13	2016-10-07	69	0	2010-12-13	2016-10-07	69
1	2	1	1	0	1	0	0	0	1	0	1	0	2010-12-15	2016-12-05	71	0	2010-12-15	2016-12-05	71
1	2	1	1	0	0	0	0	0	1	0	0	0	2010-12-16	2016-12-15	71	0	2010-12-16	2016-12-15	71
1	1	1	1	0	1	0	0	0	0	0	1	0	2010-12-17	2017-01-26	73	0	2010-12-17	2017-01-26	73
1	2	1	1	0	1	0	0	0	1	0	0	0	2010-12-17	2016-12-21	72	0	2010-12-17	2016-12-21	72
1	1	1	1	0	1	1	0	0	1	0	0	0	2010-12-22	2017-01-26	73	0	2010-12-22	2017-01-26	73
1	2	1	1	0	1	0	0	0	1	0	1	0	2010-12-22	2016-11-30	71	0	2010-12-22	2016-11-30	71
1	2	2	1	0	2	0	1	A	1	0	0	0	2010-12-27	2016-12-20	71	0	2010-12-27	2016-12-20	71
1	1	1	1	0	1	0	0	0	0	0	1	0	2010-12-27	2016-11-30	71	0	2010-12-27	2016-11-30	71
1	1	3	0	3	3	1	1	A	0	1	0	0	2010-12-28	2017-03-30	75	0	2010-12-28	2017-03-30	75
1	1	1	1	0	1	1	0	0	1	0	0	0	2010-12-28	2017-02-02	73	0	2010-12-28	2017-02-02	73
1	1	1	1	0	3	0	1	A	1	0	1	0	2011-01-05	2014-01-20	36	0	2011-01-05	2014-01-20	36
1	1	2	1	0	1	0	0	0	1	0	0	0	2011-01-05	2014-03-03	37	0	2011-01-05	2014-03-03	37
1	1	1	1	0	1	0	0	0	1	0	0	0	2011-01-05	2014-02-17	37	0	2011-01-05	2014-02-17	37
1	2	2	0	0	3	1	1	A	0	0	0	0	2011-01-11	2014-01-16	36	0	2011-01-11	2014-01-16	36
1	2	2	1	3	2	1	0	0	1	0	0	0	2011-01-11	2014-01-20	36	0	2011-01-11	2014-01-20	36
1	2	1	1	3	2	0	0	0	1	0	0	0	2011-01-12	2014-01-06	35	0	2011-01-12	2014-01-06	35
1	1	1	0	3	3	1	1	A	0	1	0	0	2011-01-12	2014-01-23	36	0	2011-01-12	2014-01-23	36
1	2	1	1	0	1	0	0	0	1	0	0	0	2011-01-12	2014-01-24	36	0	2011-01-12	2014-01-24	36
1	2	1	1	0	1	0	0	0	1	0	0	0	2011-01-13	2013-12-10	34	0	2011-01-13	2013-12-10	34
1	2	1	0	0	3	0	1	A	0	0	0	0	2011-01-17	2014-01-29	36	0	2011-01-17	2014-01-29	36
1	2	1	1	0	1	0	0	0	1	0	0	0	2011-01-18	2015-06-05	52	0	2011-01-18	2015-06-05	52
1	2	1	1	0	2	0	0	0	1	0	1	0	2011-01-18	2014-01-23	36	0	2011-01-18	2014-01-23	36
1	2	2	1	0	2	1	0	0	1	0	0	0	2011-01-18	2014-03-17	37	0	2011-01-18	2014-03-17	37
1	2	1	1	0	2	0	0	0	1	0	0	0	2011-01-19	2014-01-17	35	0	2011-01-19	2014-01-17	35
1	1	1	1	0	2	0	0	0	1	0	0	0	2011-01-19	2013-12-16	34	0	2011-01-19	2013-12-16	34
1	1	1	1	0	3	0	0	0	1	0	1	0	2011-01-20	2013-11-29	34	0	2011-01-20	2013-11-29	34
1	2	1	1	0	2	0	0	0	1	0	1	0	2011-01-20	2013-01-29	24	0	2011-01-20	2013-01-29	24
1	1	1	1	0	2	1	0	0	1	0	0	0	2011-01-20	2014-06-27	41	0	2011-01-20	2014-06-27	41
1	2	1	1	0	3	0	0	0	1	0	0	0	2011-01-21	2015-06-11	52	0	2011-01-21	2015-06-11	52
1	1	1	1	0	1	0	0	0	0	0	1	0	2011-01-24	2014-01-24	36	0	2011-01-24	2014-01-24	36
1	2	2	1	0	0	0	0	0	1	0	1,	0	2011-01-24	2014-01-22	35	0	2011-01-24	2014-01-22	35
1	1	1	1	0	2	0	0	0	1	0	0	0	2011-01-26	2014-01-24	35	0	2011-01-26	2014-01-24	35
1	2	1	1	0	1	0	0	0	1	0	0	0	2011-01-27	2013-12-24	34	0	2011-01-27	2013-12-24	34
1	2	2	0	0	3	0	1	others	0	0	1	1	2011-01-27	2012-09-27	20	1	2011-01-27	2012-06-14	16
1	2	1	1	0	1	0	0	0	1	0	1	0	2011-01-28	2014-07-14	41	0	2011-01-28	2014-07-14	41
1	2	1	1	0	1	0	0	0	1	0	0	0	2011-01-31	2014-01-29	35	0	2011-01-31	2014-01-29	35
1	2	1	1	0	1	0	0	0	1	0	0	0	2011-01-31	2014-01-15	35	0	2011-01-31	2014-01-15	35
1	2	2	1	0	1	0	0	0	1	0	1	0	2011-02-01	2015-02-25	48	0	2011-02-01	2015-02-25	48
1	1	2	1	0	2	1	1	A	1	0	0	0	2011-02-01	2015-08-10	54	0	2011-02-01	2015-08-10	54
1	1	1	1	0	1	1	0	0	1	0	0	0	2011-02-02	2014-02-10	36	0	2011-02-02	2014-02-10	36
1	1	1	1	0	1	0	0	0	1	0	1	0	2011-02-02	2014-02-13	36	0	2011-02-02	2014-02-13	36
1	1	1	1	0	1	0	0	0	1	0	1	0	2011-02-03	2015-07-22	53	0	2011-02-03	2015-07-22	53
1	2	1	0	0	3	0	0	0	0	0	0	0	2011-02-04	2014-02-27	36	0	2011-02-04	2014-02-27	36
1	1	1	1	99	2	0	0	0	0	0	1,	0	2011-02-04	2014-02-26	36	0	2011-02-04	2014-02-26	36
1	2	2	1	0	0	1	0	0	1	0	0	0	2011-02-08	2014-02-13	36	0	2011-02-08	2014-02-13	36
1	2	2	1	3	3	0	1	A	1	1	1	0	2011-02-09	2014-01-07	34	0	2011-02-09	2014-01-07	34
1	2	1	1	0	2	1	1	A	1	0	0	0	2011-02-09	2014-01-30	35	0	2011-02-09	2014-01-30	35
1	2	1	1	0	1	0	0	0	1	0	1	0	2011-02-10	2015-08-25	54	0	2011-02-10	2015-08-25	54
1	2	2	1	0	3	1	0	0	1	0	0	0	2011-02-15	2014-02-24	36	0	2011-02-15	2014-02-24	36
1	2	1	1	0	1	0	0	0	1	0	0	0	2011-02-15	2014-03-26	37	0	2011-02-15	2014-03-26	37
1	2	2	1	3	3	1	1	A	1	1	0	0	2011-02-16	2014-02-17	36	0	2011-02-16	2014-02-17	36
1	2	1	0	0	3	1	0	0	0	0	0	0	2011-02-17	2014-03-10	36	0	2011-02-17	2014-03-10	36
1	2	1	1	99	1	1	0	0	1	0	0	0	2011-02-17	2014-02-06	35	0	2011-02-17	2014-02-06	35
1	1	1	1	0	2	0	0	0	1	0	1	0	2011-02-18	2014-02-12	35	0	2011-02-18	2014-02-12	35
1	1	1	1	0	1	0	0	0	1	0	0	0	2011-02-22	2014-02-24	36	0	2011-02-22	2014-02-24	36
1	1	1	1	0	3	0	1	A	1	0	1	0	2011-02-22	2014-02-27	36	0	2011-02-22	2014-02-27	36
1	1	1	1	0	1	0	0	0	1	0	1	0	2011-02-23	2014-05-19	38	0	2011-02-23	2014-05-19	38
1	1	1	1	0	1	0	0	0	1	0	0	0	2011-02-24	2014-02-25	36	0	2011-02-24	2014-02-25	36
1	2	2	0	0	2	0	0	0	0	0	1	0	2011-02-25	2014-02-26	36	0	2011-02-25	2014-02-26	36
1	2	2	1	3	3	1	0	0	1	0	0	0	2011-02-25	2014-02-14	35	0	2011-02-25	2014-02-14	35
1	2	1	1	0	1	0	0	0	1	0	0	0	2011-03-01	2014-02-17	35	0	2011-03-01	2014-02-17	35
1	1	1	1	0	2	1	0	0	0	0	0	0	2011-03-02	2014-03-03	36	0	2011-03-02	2012-10-01	18
1	1	2	0	3	3	1	0	0	0	0	0	0	2011-03-02	2014-03-17	36	0	2011-03-02	2014-03-17	36
1	2	1	1	0	1	0	0	0	1	0	1	0	2011-03-03	2014-01-27	34	0	2011-03-03	2014-01-27	34
1	2	1	1	0	1	1	0	0	1	0	0	0	2011-03-03	2015-03-13	48	0	2011-03-03	2015-03-13	48
1	2	1	0	3	3	1	1	A	0	1	0	0	2011-03-03	2013-10-04	31	0	2011-03-03	2013-10-04	31
1	1	1	0	3	2	1	0	0	0	0	0	0	2011-03-03	2014-03-28	36	0	2011-03-03	2014-03-28	36
1	1	1	1	0	1	1	0	0	1	0	0	0	2011-03-04	2014-02-12	35	0	2011-03-04	2014-02-12	35
1	2	1	1	0	3	0	0	0	1	0	1	0	2011-03-04	2014-03-11	36	0	2011-03-04	2014-03-11	36
1	1	1	1	0	1	0	0	0	1	0	0	0	2011-03-07	2013-12-24	33	0	2011-03-07	2013-12-24	33
1	1	2	0	0	3	0	1	A	0	0	0	0	2011-03-07	2014-04-02	36	0	2011-03-07	2014-04-02	36
1	2	1	0	0	3	0	0	0	0	0	1	0	2011-03-08	2014-03-20	36	0	2011-03-08	2014-03-20	36
1	1	1	1	0	1	1	0	0	1	0	0	0	2011-03-09	2014-04-02	36	0	2011-03-09	2014-04-02	36
1	2	1	1	0	1	0	0	0	1	0	1	0	2011-03-10	2014-03-04	35	0	2011-03-10	2014-03-04	35
1	2	2	1	0	3	1	1	others	1	0	0	0	2011-03-10	2014-03-03	35	0	2011-03-10	2014-03-03	35
1	2	1	1	0	1	0	0	0	1	0	1	0	2011-03-10	2014-02-14	35	0	2011-03-10	2014-02-14	35
1	1	1	1	0	2	1	1	A	1	0	0	0	2011-03-11	2014-03-10	35	0	2011-03-11	2014-03-10	35
1	2	1	1	0	3	0	0	0	1	0	0	0	2011-03-15	2014-03-14	35	0	2011-03-15	2014-03-14	35
1	2	1	1	0	1	0	0	0	1	0	1	0	2011-03-15	2014-03-14	35	0	2011-03-15	2014-03-14	35
1	1	1	1	0	1	0	0	0	1	0	0	0	2011-03-15	2014-03-18	36	0	2011-03-15	2014-03-18	36
1	1	1	1	0	2	1	1	A	1	0	0	0	2011-03-16	2014-01-10	33	0	2011-03-16	2014-01-10	33
1	1	1	0	0	3	0	1	A	0	0	0	0	2011-03-16	2014-03-28	36	0	2011-03-16	2014-03-28	36
1	2	1	1	0	1	0	0	0	1	0	0	0	2011-03-17	2015-08-28	53	0	2011-03-17	2015-08-28	53
1	2	1	0	3	3	1	1	A	0	1	0	0	2011-03-17	2014-08-13	40	1	2011-03-17	2014-03-20	36
1	2	1	1	0	1	0	0	0	1	0	0	0	2011-03-18	2014-03-19	36	0	2011-03-18	2014-03-19	36
1	2	2	1	0	3	1	0	0	1	0	0	0	2011-03-22	2014-02-13	34	0	2011-03-22	2014-02-13	34
1	1	2	0	3	3	1	1	A	0	1	0	0	2011-03-22	2014-03-27	36	0	2011-03-22	2014-03-27	36
1	1	1	1	0	1	0	0	0	1	0	0	0	2011-03-23	2014-03-17	35	0	2011-03-23	2014-03-17	35
1	1	1	1	0	2	0	0	0	0	0	1	0	2011-03-24	2014-04-02	36	0	2011-03-24	2014-04-02	36
1	1	1	0	0	3	0	1	A	0	0	1	0	2011-03-24	2013-10-04	30	0	2011-03-24	2013-10-04	30
1	2	1	1	0	1	0	0	0	1	0	0	0	2011-03-25	2015-08-13	52	0	2011-03-25	2015-08-13	52
1	1	1	1	0	2	0	0	0	1	0	0	0	2011-03-28	2014-01-31	34	0	2011-03-28	2014-01-31	34
1	1	1	1	0	2	0	0	0	0	0	0	0	2011-03-29	2014-03-10	35	0	2011-03-29	2012-02-01	10
1	1	1	1	0	3	0	0	0	1	0	0	0	2011-03-30	2014-03-11	35	0	2011-03-30	2014-03-11	35
1	2	1	0	0	3	0	1	A	0	0	0	0	2011-03-30	2016-10-20	66	0	2011-03-30	2016-10-20	66
1	1	2	1	0	2	0	0	0	1	0	0	0	2011-03-30	2014-03-04	35	0	2011-03-30	2014-03-04	35
1	1	2	1	0	1	0	0	0	1	0	1	0	2011-03-30	2014-03-28	35	0	2011-03-30	2014-03-28	35
1	1	1	1	0	2	0	0	0	1	0	0	0	2011-03-31	2014-03-05	35	0	2011-03-31	2014-03-05	35
1	2	1	0	3	3	0	0	0	0	0	1	0	2011-03-31	2015-03-27	47	0	2011-03-31	2015-03-27	47
1	2	1	1	0	2	0	0	0	1	0	0	0	2011-04-04	2014-03-26	35	0	2011-04-04	2014-03-26	35
1	1	1	1	0	1	1	0	0	1	0	0	0	2011-04-04	2013-11-08	31	0	2011-04-04	2013-11-08	31
1	2	1	1	0	2	0	0	0	1	0	1	0	2011-04-04	2014-02-03	33	0	2011-04-04	2014-02-03	33
1	1	1	1	0	1	1	0	0	0	0	0	0	2011-04-05	2014-04-04	35	0	2011-04-05	2014-04-04	35
1	2	2	0	3	3	1	1	A	0	1	0	0	2011-04-05	2013-10-17	30	0	2011-04-05	2013-10-17	30
1	1	1	1	0	1	1	0	0	1	0	0	0	2011-04-06	2014-03-11	35	0	2011-04-06	2014-03-11	35
1	2	1	1	0	1	0	0	0	1	0	1	0	2011-04-06	2015-04-10	48	0	2011-04-06	2015-04-10	48
1	2	1	1	0	2	0	0	0	1	0	1	0	2011-04-06	2014-02-18	34	0	2011-04-06	2014-02-18	34
1	2	2	1	0	2	0	0	0	1	0	1	0	2011-04-07	2014-03-14	35	0	2011-04-07	2014-03-14	35
1	2	1	1	0	2	1	0	0	1	0	0	0	2011-04-11	2014-01-27	33	0	2011-04-11	2014-01-27	33
1	2	2	0	0	3	1	1	A	0	0	0	0	2011-04-12	2014-05-15	37	1	2011-04-12	2013-01-09	20
1	1	1	1	0	2	0	0	0	1	0	1	0	2011-04-13	2014-01-20	33	0	2011-04-13	2014-01-20	33
1	2	1	1	0	1	0	0	0	1	0	0	0	2011-04-14	2014-01-30	33	0	2011-04-14	2014-01-30	33
1	1	2	1	0	3	0	0	0	1	0	1	0	2011-04-14	2012-07-03	14	0	2011-04-14	2012-07-03	14
1	1	1	1	0	1	0	0	0	1	0	0	0	2011-04-15	2014-01-27	33	0	2011-04-15	2014-01-27	33
1	2	1	1	0	2	1	0	0	1	0	0	0	2011-04-15	2014-04-04	35	0	2011-04-15	2014-04-04	35
1	2	1	0	3	3	1	1	A	0	1	0	0	2011-04-18	2013-11-13	30	0	2011-04-18	2013-11-13	30
1	2	1	1	0	2	0	0	0	1	0	0	0	2011-04-18	2014-01-17	32	0	2011-04-18	2014-01-17	32
1	2	1	1	0	1	1	0	0	1	0	0	0	2011-04-19	2013-10-28	30	0	2011-04-19	2013-10-28	30
1	1	2	1	0	3	1	0	0	1	0	0	0	2011-04-19	2014-03-13	34	0	2011-04-19	2014-03-13	34
1	1	1	1	0	2	1	1	A	1	0	0	0	2011-04-19	2014-05-14	36	0	2011-04-19	2014-05-14	36
1	1	1	1	0	2	0	0	0	1	0	1	0	2011-04-20	2014-01-20	33	0	2011-04-20	2014-01-20	33
1	1	1	1	0	1	1	0	0	0	0	0	0	2011-04-20	2014-02-19	33	0	2011-04-20	2014-02-19	33
1	1	2	1	0	2	1	1	A	1	0	0	0	2011-04-20	2014-04-14	35	0	2011-04-20	2014-04-14	35
1	2	1	1	0	1	0	0	0	1	0	1	0	2011-04-21	2014-04-18	35	0	2011-04-21	2014-04-18	35
1	2	2	0	0	3	1	1	A	0	0	0	0	2011-04-22	2013-10-28	30	0	2011-04-22	2013-10-28	30
1	2	1	1	3	2	1	0	0	1	0	0	0	2011-04-25	2014-02-24	33	0	2011-04-25	2014-02-24	33
1	1	1	1	0	1	0	0	0	1	0	1	0	2011-04-26	2013-12-26	32	0	2011-04-26	2013-12-26	32
1	1	1	1	0	1	1	0	0	1	0	0	0	2011-05-02	2014-02-18	33	0	2011-05-02	2014-02-18	33
1	1	1	1	0	1	1	0	0	1	0	0	0	2011-05-06	2014-02-26	33	0	2011-05-06	2014-02-26	33
1	1	1	1	99	2	0	0	0	1	0	1,	0	2011-05-06	2014-06-25	37	0	2011-05-06	2012-08-22	15	局所皮膚（温存乳房は除く）			2012-08-22
1	1	1	1	0	3	1	0	0	1	0	0	0	2011-05-06	2014-04-17	35	0	2011-05-06	2014-04-17	35
1	1	1	1	0	3	0	0	0	1	0	0	0	2011-05-06	2013-11-12	30	0	2011-05-06	2013-11-12	30
1	2	1	1	0	1	0	0	0	1	0	1	0	2011-05-11	2014-01-22	32	0	2011-05-11	2014-01-22	32
1	2	1	1	0	2	1	0	0	1	0	0	0	2011-05-11	2014-01-27	32	0	2011-05-11	2014-01-27	32
1	2	1	1	0	2	0	0	0	0	0	0	0	2011-05-12	2015-07-08	49	0	2011-05-12	2015-07-08	49
1	2	1	0	3	3	1	0	0	0	0	0	0	2011-05-12	2013-12-09	30	0	2011-05-12	2013-12-09	30
1	2	1	1	0	2	0	0	0	1	0	0	0	2011-05-13	2014-04-04	34	0	2011-05-13	2014-04-04	34
1	1	1	1	0	1	1	0	0	1	0	0	0	2011-05-13	2014-02-17	33	0	2011-05-13	2014-02-17	33
1	1	1	1	0	2	0	0	0	1	0	0	0	2011-05-16	2014-03-28	34	0	2011-05-16	2014-03-28	34
1	1	2	1	0	2	1	0	0	1	0	0	0	2011-05-17	2014-01-10	31	0	2011-05-17	2014-01-10	31
1	2	2	0	0	3	1	1	A	0	0	0	0	2011-05-18	2013-12-17	30	0	2011-05-18	2013-12-17	30
1	1	1	1	99	3	1	0	0	0	0	0	0	2011-05-18	2013-10-28	29	0	2011-05-18	2013-10-28	29
1	1	1	0	3	2	0	1	A	0	1	0	0	2011-05-19	2013-11-19	30	0	2011-05-19	2013-11-19	30
1	1	1	1	0	1	0	0	0	0	0	0	0	2011-05-20	2013-11-18	29	0	2011-05-20	2013-11-18	29
1	1	1	1	0	1	0	0	0	1	0	0	0	2011-05-24	2014-05-07	35	0	2011-05-24	2014-05-07	35
1	2	1	1	0	1	0	0	0	1	0	1	0	2011-05-25	2014-03-25	34	0	2011-05-25	2014-03-25	34
1	2	1	0	0	3	1	1	A	0	0	0	0	2011-05-25	2013-12-13	30	0	2011-05-25	2013-12-13	30
1	2	1	1	0	2	0	0	0	1	0	1	0	2011-05-30	2014-02-06	32	0	2011-05-30	2014-02-06	32
1	2	1	1	0	1	0	0	0	1	0	0	0	2011-06-01	2013-12-10	30	0	2011-06-01	2013-12-10	30
1	2	1	0	0	2	0	0	0	0	0	0	0	2011-06-01	2014-05-13	35	0	2011-06-01	2014-05-13	35
1	2	2	1	0	1	1	0	0	1	0	0	0	2011-06-01	2013-12-09	30	0	2011-06-01	2013-12-09	30
1	2	1	0	0	1	0	1	A	0	0	0	0	2011-06-02	2013-12-27	30	0	2011-06-02	2013-12-27	30
1	1	1	1	0	1	0	0	0	1	0	1	0	2011-06-02	2013-12-13	30	0	2011-06-02	2013-12-13	30
1	2	2	1	0	3	1	0	0	1	0	0	0	2011-06-03	2013-12-16	30	0	2011-06-03	2013-12-16	30
1	1	2	0	3	3	1	1	AT	0	1	1	0	2011-06-08	2014-03-17	33	0	2011-06-08	2014-03-17	33
1	2	1	1	99	2	1	0	0	1	0	0	0	2011-06-08	2014-03-11	33	0	2011-06-08	2014-03-11	33
1	2	1	1	0	1	0	0	0	1	0	1	0	2011-06-09	2014-03-24	33	0	2011-06-09	2014-03-24	33
1	1	1	1	0	3	0	1	A	1	0	1	0	2011-06-10	2014-04-01	33	0	2011-06-10	2014-04-01	33
1	2	1	1	0	1	1	0	0	0	0	0	0	2011-06-13	2014-02-18	32	0	2011-06-13	2014-02-18	32
1	2	1	1	0	2	1	0	0	1	0	0	0	2011-06-13	2013-12-18	30	0	2011-06-13	2013-12-18	30
1	1	1	1	0	1	1	0	0	0	0	0	0	2011-06-13	2014-05-02	34	0	2011-06-13	2014-05-02	34
1	1	1	1	0	2	0	1	A	1	0	1	0	2011-06-14	2014-02-14	32	0	2011-06-14	2014-02-14	32
1	2	2	1	3	2	1	1	T	1	1	0	0	2011-06-14	2014-03-05	32	0	2011-06-14	2014-03-05	32
1	2	2	0	3	3	1	1	A	0	1	0	0	2011-06-14	2013-12-19	30	0	2011-06-14	2013-12-19	30
1	2	1	1	0	1	0	0	0	1	0	1	0	2011-06-15	2014-05-20	35	0	2011-06-15	2014-05-20	35
1	2	2	0	0	3	1	0	0	0	0	0	0	2011-06-15	2013-12-16	30	0	2011-06-15	2013-12-16	30
1	1	1	1	0	1	0	0	0	1	0	1	0	2011-06-15	2014-02-24	32	0	2011-06-15	2014-02-24	32
1	2	1	1	0	2	1	0	0	1	0	0	0	2011-06-16	2014-03-24	33	0	2011-06-16	2014-03-24	33
1	2	1	1	0	2	0	0	0	1	0	0	0	2011-06-17	2014-02-26	32	0	2011-06-17	2014-02-26	32
1	2	1	1	0	2	0	0	0	1	0	1	0	2011-06-20	2014-04-18	33	0	2011-06-20	2014-04-18	33
1	2	1	1	0	1	1	0	0	0	0	0	0	2011-06-20	2013-11-27	29	0	2011-06-20	2013-11-27	29
1	1	1	0	3	3	0	0	0	0	0	1	0	2011-06-21	2013-12-19	29	0	2011-06-21	2013-12-19	29
1	2	2	0	3	3	1	1	T	0	1	0	0	2011-06-22	2013-12-20	29	0	2011-06-22	2013-12-20	29
1	2	1	1	0	1	1	0	0	1	0	0	0	2011-06-22	2014-04-22	34	0	2011-06-22	2014-04-22	34
1	2	2	1	0	2	0	0	0	1	0	0	0	2011-06-28	2014-03-11	32	0	2011-06-28	2014-03-11	32
1	1	1	1	0	2	0	1	A	1	0	1	0	2011-06-28	2016-11-14	64	0	2011-06-28	2016-11-14	64
1	2	1	1	0	1	0	0	0	1	0	1	0	2011-06-28	2011-09-14	2	0	2011-06-28	2011-09-14	2
1	2	1	1	0	1	0	0	0	1	0	0	0	2011-06-30	2014-03-19	32	0	2011-06-30	2014-03-19	32
1	1	1	1	0	1	0	0	0	1	0	0	0	2011-06-30	2014-03-06	32	0	2011-06-30	2014-03-06	32
1	1	2	1	0	1	0	0	0	1	0	1	0	2011-06-30	2014-03-25	32	0	2011-06-30	2014-03-25	32
1	1	1	1	0	1	0	0	0	1	0	1	0	2011-07-01	2014-03-05	32	0	2011-07-01	2014-03-05	32
1	1	2	1	0	3	1	1	A	1	0	0	0	2011-07-01	2014-01-21	30	0	2011-07-01	2014-01-21	30
1	1	1	1	0	1	0	0	0	1	0	1	0	2011-07-04	2014-05-02	33	0	2011-07-04	2014-05-02	33
1	2	2	1	3	2	1	1	A	1	1	0	0	2011-07-08	2015-02-23	43	1	2011-07-08	2015-02-12	43
1	2	1	0	3	3	0	1	A	0	1	0	0	2011-07-11	2014-01-24	30	0	2011-07-11	2014-01-24	30
1	1	2	0	0	3	0	1	AT	0	0	0	0	2011-07-12	2013-12-16	29	0	2011-07-12	2013-12-16	29
1	2	2	0	0	3	1	0	0	0	0	0	0	2011-07-13	2013-06-24	23	0	2011-07-13	2013-06-24	23
1	1	2	1	0	3	0	0	0	1	0	1	1	2011-07-13	2016-04-13	57	1	2011-07-13	2014-08-01	36
1	1	1	1	0	1	0	0	0	0	0	0	0	2011-07-13	2014-02-03	30	0	2011-07-13	2014-02-03	30
1	1	1	1	99	3	0	0	0	1	0	1,	0	2011-07-14	2015-07-15	48	0	2011-07-14	2015-07-15	48
1	2	1	1	0	2	0	0	0	1	0	0	0	2011-07-15	2014-02-10	30	0	2011-07-15	2014-02-10	30
1	2	1	1	0	1	1	0	0	1	0	0	0	2011-07-19	2017-03-07	67	1	2011-07-19	2016-07-21	60
1	2	1	1	0	2	0	0	0	1	0	1	0	2011-07-21	2014-01-22	30	0	2011-07-21	2014-01-22	30
1	1	1	1	0	1	1	0	0	1	0	0	0	2011-07-22	2014-02-27	31	0	2011-07-22	2014-02-27	31
1	1	1	1	3	2	1	1	A	1	1	0	0	2011-07-25	2014-02-04	30	0	2011-07-25	2014-02-04	30
1	2	2	1	3	2	0	1	A	1	1	0	0	2011-07-27	2014-06-30	35	0	2011-07-27	2014-06-30	35
1	2	1	0	0	3	1	1	A	0	0	0	0	2011-07-27	2014-02-18	30	0	2011-07-27	2014-02-18	30
1	2	2	0	0	3	1	1	A	0	1	0	0	2011-07-27	2014-04-14	32	0	2011-07-27	2014-04-14	32
1	1	2	1	0	2	1	1	A	1	0	0	0	2011-07-27	2014-01-16	29	0	2011-07-27	2014-01-16	29
1	2	1	1	0	2	0	0	0	1	0	0	0	2011-07-27	2014-02-03	30	0	2011-07-27	2014-02-03	30
1	2	1	0	0	3	0	1	A	0	0	0	0	2011-07-28	2014-01-31	30	0	2011-07-28	2014-01-31	30
1	2	2	1	0	3	1	1	A	1	0	0	0	2011-08-01	2014-02-26	30	0	2011-08-01	2014-02-26	30
1	1	1	1	0	2	1	0	0	0	0	0	0	2011-08-01	2014-02-07	30	0	2011-08-01	2014-02-07	30
1	2	1	1	0	2	0	0	0	1	0	0	0	2011-08-03	2014-04-28	32	0	2011-08-03	2014-04-28	32
1	2	1	1	0	1	1	0	0	1	0	0	0	2011-08-05	2014-02-25	30	0	2011-08-05	2014-02-25	30
1	1	1	1	0	1	0	0	0	1	0	0	0	2011-08-10	2014-04-25	32	0	2011-08-10	2014-04-25	32
1	1	1	1	0	2	1	0	0	1	0	0	0	2011-08-15	2014-02-05	29	0	2011-08-15	2014-02-05	29
1	1	2	1	0	2	1	0	0	1	0	0	0	2011-08-17	2014-01-20	29	0	2011-08-17	2014-01-20	29
1	2	1	1	0	1	1	0	0	1	0	0	0	2011-08-19	2014-02-04	29	0	2011-08-19	2014-02-04	29
1	1	1	1	0	2	0	0	0	1	0	1	0	2011-08-22	2014-01-31	29	0	2011-08-22	2014-01-31	29
1	2	1	1	0	1	0	0	0	0	0	1	0	2011-08-24	2015-03-11	42	0	2011-08-24	2015-03-11	42
1	1	1	1	0	1	0	0	0	1	0	1	0	2011-08-24	2014-05-09	32	0	2011-08-24	2014-05-09	32
1	1	2	0	0	3	1	1	AT	0	0	1	0	2011-08-25	2014-01-14	28	0	2011-08-25	2014-01-14	28
1	2	1	1	0	2	0	0	0	1	0	1	0	2011-08-26	2014-02-12	29	0	2011-08-26	2014-02-12	29
1	2	1	1	0	2	0	0	0	1	0	0	0	2011-09-06	2014-03-03	29	0	2011-09-06	2014-03-03	29
1	1	1	1	0	1	0	0	0	1	0	1	0	2011-09-06	2014-02-03	28	0	2011-09-06	2014-02-03	28
1	2	1	1	0	2	1	0	0	1	0	0	0	2011-09-06	2014-03-03	29	0	2011-09-06	2014-03-03	29
1	1	2	0	3	3	1	1	A	0	1	0	0	2011-09-06	2014-03-11	30	0	2011-09-06	2014-03-11	30
1	1	2	1	3	3	1	1	A	1	1	0	0	2011-09-07	2014-01-17	28	0	2011-09-07	2014-01-17	28
1	2	1	1	0	2	0	0	0	1	0	1	0	2011-09-07	2014-03-03	29	0	2011-09-07	2014-03-03	29
1	1	1	1	0	1	0	0	0	1	0	1	0	2011-09-09	2014-04-28	31	0	2011-09-09	2014-04-28	31
1	1	1	1	0	2	0	0	0	1	0	1	0	2011-09-09	2015-08-24	47	1	2011-09-09	2015-03-10	42
1	1	2	1	0	2	0	0	0	1	0	0	0	2011-09-12	2014-02-26	29	0	2011-09-12	2014-02-26	29
1	2	1	1	0	1	0	0	0	1	0	0	0	2011-09-13	2015-04-07	42	0	2011-09-13	2015-04-07	42
1	1	1	1	0	1	1	0	0	1	0	0	0	2011-09-13	2014-04-14	31	0	2011-09-13	2014-04-14	31
1	1	1	1	99	2	0	0	0	1	0	0	0	2011-09-13	2013-12-11	26	0	2011-09-13	2013-12-11	26
1	2	2	1	0	2	1	0	0	1	0	0	0	2011-09-13	2014-03-20	30	0	2011-09-13	2014-03-20	30
1	2	1	1	0	2	0	0	0	1	0	1	0	2011-09-14	2014-03-04	29	0	2011-09-14	2014-03-04	29
1	1	1	1	0	1	0	0	0	0	0	0	0	2011-09-14	2014-03-17	30	0	2011-09-14	2014-03-17	30
1	2	2	1	0	2	1	0	0	1	0	0	0	2011-09-14	2014-04-07	30	0	2011-09-14	2014-04-07	30
1	1	1	0	0	3	0	1	A	0	0	0	0	2011-09-14	2014-04-04	30	0	2011-09-14	2014-04-04	30
1	2	1	1	0	1	1	0	0	1	0	0	0	2011-09-14	2014-05-26	32	0	2011-09-14	2014-05-26	32
1	2	1	1	0	2	1	0	0	1	0	0	0	2011-09-14	2012-10-23	13	0	2011-09-14	2012-10-23	13
1	1	1	0	0	3	0	1	others	0	0	1	0	2011-09-15	2015-03-10	41	0	2011-09-15	2015-03-10	41
1	2	1	0	0	3	0	1	A	0	0	1	0	2011-09-16	2014-03-10	29	0	2011-09-16	2014-03-10	29
1	2	1	1	0	1	0	0	0	1	0	0	0	2011-09-21	2014-04-11	30	0	2011-09-21	2014-04-11	30
1	2	1	0	0	3	0	0	0	0	0	0	0	2011-09-21	2013-09-06	23	0	2011-09-21	2013-09-06	23
1	2	1	1	0	2	0	0	0	1	0	1	0	2011-09-22	2014-03-04	29	0	2011-09-22	2014-03-04	29
1	1	1	1	0	2	1	0	0	1	0	0	0	2011-09-22	2014-03-11	29	0	2011-09-22	2014-03-11	29
1	2	1	1	0	0	1	0	0	1	0	0	0	2011-09-27	2014-04-07	30	0	2011-09-27	2014-04-07	30
1	2	1	0	0	2	0	0	0	0	0	1	0	2011-09-27	2013-09-19	23	0	2011-09-27	2013-09-19	23
1	1	1	1	0	1	0	0	0	1	0	0	0	2011-09-27	2014-03-27	30	0	2011-09-27	2014-03-27	30
1	2	1	1	0	2	1	0	0	1	0	0	0	2011-09-28	2015-08-14	46	0	2011-09-28	2015-08-14	46
1	1	1	1	0	1	0	0	0	1	0	1	0	2011-09-28	2014-03-04	29	0	2011-09-28	2014-03-04	29
1	1	1	1	0	1	0	0	0	1	0	1	0	2011-09-28	2014-01-23	27	0	2011-09-28	2014-01-23	27
1	2	1	0	0	3	0	1	A	0	0	0	0	2011-09-29	2013-10-15	24	0	2011-09-29	2013-10-15	24
1	1	2	1	0	2	1	0	0	1	0	0	0	2011-09-29	2014-02-25	28	0	2011-09-29	2014-02-25	28
1	1	1	1	0	1	0	0	0	0	0	1	0	2011-10-03	2013-10-09	24	0	2011-10-03	2013-10-09	24
1	2	1	1	0	1	1	0	0	0	0	0	0	2011-10-03	2013-10-16	24	0	2011-10-03	2013-10-16	24
1	1	1	1	0	1	1	0	0	0	0	0	0	2011-10-03	2013-12-04	26	0	2011-10-03	2013-12-04	26
1	2	1	1	0	1	0	0	0	1	0	0	0	2011-10-04	2013-12-27	26	0	2011-10-04	2013-12-27	26
1	1	1	1	0	1	1	0	0	1	0	0	0	2011-10-04	2014-05-08	31	0	2011-10-04	2014-05-08	31
1	2	1	1	0	3	0	0	0	1	0	1	0	2011-10-05	2014-01-10	27	0	2011-10-05	2014-01-10	27
1	2	1	1	0	1	0	0	0	1	0	0	0	2011-10-05	2014-03-10	29	0	2011-10-05	2014-03-10	29
1	1	1	1	0	2	0	0	0	1	0	1	0	2011-10-05	2014-02-14	28	0	2011-10-05	2014-02-14	28
1	1	1	1	0	1	0	0	0	1	0	1	0	2011-10-06	2014-01-17	27	0	2011-10-06	2014-01-17	27
1	2	1	1	0	3	0	0	0	1	0	0	0	2011-10-11	2014-01-06	26	0	2011-10-11	2014-01-06	26
1	2	2	1	0	2	1	0	0	1	0	0	0	2011-10-12	2013-05-29	19	0	2011-10-12	2013-05-29	19
1	1	1	1	0	1	1	0	0	1	0	0	0	2011-10-13	2013-12-06	25	0	2011-10-13	2013-12-06	25
1	2	1	1	0	2	0	0	0	1	0	1	0	2011-10-13	2014-01-31	27	0	2011-10-13	2014-01-31	27
1	1	2	1	0	2	0	0	0	1	0	1	0	2011-10-13	2013-12-20	26	0	2011-10-13	2013-12-20	26
1	1	2	1	0	2	1	0	0	1	0	0	0	2011-10-14	2014-01-20	27	0	2011-10-14	2014-01-20	27
1	2	1	1	0	1	0	0	0	1	0	0	0	2011-10-14	2014-01-16	27	0	2011-10-14	2014-01-16	27
1	1	1	1	0	1	1	0	0	1	0	0	0	2011-10-17	2014-02-21	28	0	2011-10-17	2014-02-21	28
1	2	1	1	0	1	1	0	0	0	0	0	0	2011-10-17	2013-11-14	24	0	2011-10-17	2013-11-14	24
1	2	1	1	0	1	0	0	0	1	0	0	0	2011-10-18	2015-04-23	42	0	2011-10-18	2015-04-23	42
1	1	1	1	0	2	0	0	0	1	0	0	0	2011-10-18	2014-02-03	27	0	2011-10-18	2014-02-03	27
1	1	1	1	0	3	0	0	0	1	0	0	0	2011-10-18	2014-02-25	28	0	2011-10-18	2014-02-25	28
1	1	1	1	0	1	0	0	0	1	0	1	0	2011-10-19	2013-12-03	25	0	2011-10-19	2013-12-03	25
1	2	2	1	0	3	1	0	0	1	0	0	0	2011-10-20	2013-10-07	23	0	2011-10-20	2013-10-07	23
1	2	1	1	0	1	0	0	0	1	0	0	0	2011-10-20	2014-02-25	28	0	2011-10-20	2014-02-25	28
1	1	1	1	0	2	0	0	0	1	0	1	0	2011-10-21	2015-04-08	41	0	2011-10-21	2015-04-08	41
1	2	1	1	3	3	0	1	A	1	1	0	0	2011-10-24	2013-12-04	25	0	2011-10-24	2013-12-04	25
1	1	1	1	0	1	1	0	0	1	0	0	0	2011-10-24	2014-03-05	28	0	2011-10-24	2014-03-05	28
1	1	1	1	0	2	1	1	A	1	0	0	0	2011-10-24	2014-03-28	29	0	2011-10-24	2014-03-28	29
1	2	1	1	0	2	0	0	0	0	0	1	0	2011-10-25	2013-11-15	24	0	2011-10-25	2013-11-15	24
1	1	1	1	0	1	0	0	0	1	0	1	0	2011-10-25	2014-01-30	27	0	2011-10-25	2014-01-30	27
1	2	1	1	0	1	0	0	0	1	0	1	0	2011-10-26	2013-10-17	23	0	2011-10-26	2013-10-17	23
1	2	1	1	0	1	0	0	0	1	0	1	0	2011-10-27	2014-02-25	27	0	2011-10-27	2014-02-25	27
1	2	1	1	0	1	1	0	0	1	0	0	0	2011-10-28	2014-03-06	28	0	2011-10-28	2014-03-06	28
1	2	1	1	0	3	1	0	0	1	0	0	0	2011-10-28	2015-03-24	40	0	2011-10-28	2015-03-24	40
1	2	1	1	0	1	0	0	0	1	0	1	0	2011-11-04	2014-05-02	29	0	2011-11-04	2014-05-02	29
1	2	1	1	0	1	1	0	0	1	0	0	0	2011-11-08	2014-05-02	29	0	2011-11-08	2014-05-02	29
1	1	1	1	0	1	1	0	0	0	0	0	0	2011-11-08	2013-12-04	24	0	2011-11-08	2013-12-04	24
1	1	1	1	0	2	1	0	0	1	0	0	0	2011-11-09	2014-02-03	26	0	2011-11-09	2014-02-03	26
1	2	1	1	0	2	1	0	0	1	0	0	0	2011-11-09	2014-02-05	26	0	2011-11-09	2014-02-05	26
1	2	1	0	0	2	0	0	0	0	0	0	0	2011-11-10	2013-11-12	24	0	2011-11-10	2013-11-12	24
1	2	1	1	0	1	0	0	0	1	0	1	0	2011-11-10	2014-02-14	27	0	2011-11-10	2014-02-14	27
1	2	2	0	3	3	1	0	0	0	0	0	0	2011-11-10	2013-11-25	24	0	2011-11-10	2013-11-25	24
1	1	1	1	0	3	1	0	0	1	0	0	0	2011-11-10	2014-02-25	27	0	2011-11-10	2014-02-25	27
1	1	1	1	0	1	1	0	0	0	0	0	0	2011-11-14	2014-01-20	26	0	2011-11-14	2014-01-20	26
1	2	1	1	0	2	0	0	0	1	0	0	0	2011-11-15	2014-02-26	27	0	2011-11-15	2014-02-26	27
1	1	1	1	99	1	1	0	0	0	0	0	0	2011-11-16	2014-02-04	26	0	2011-11-16	2014-02-04	26
1	1	1	0	3	3	0	1	A	0	1	1	0	2011-11-16	2014-03-07	27	0	2011-11-16	2014-03-07	27
1	2	1	1	0	1	0	0	0	1	0	0	0	2011-11-17	2015-08-28	45	0	2011-11-17	2015-08-28	45
1	2	2	1	0	2	0	0	0	1	0	1	0	2011-11-21	2013-11-22	24	0	2011-11-21	2013-11-22	24
1	1	1	1	0	2	0	0	0	1	0	0	0	2011-11-22	2013-11-28	24	0	2011-11-22	2013-11-28	24
1	1	1	1	3	2	0	1	A	1	1	0	0	2011-11-22	2014-02-24	27	0	2011-11-22	2014-02-24	27
1	2	2	0	0	0	1	0	0	0	0	0	0	2011-11-22	2013-12-06	24	0	2011-11-22	2013-12-06	24
1	2	2	1	0	1	1	0	0	1	0	0	0	2011-11-22	2014-02-03	26	0	2011-11-22	2014-02-03	26
1	1	1	1	0	1	0	0	0	1	0	0	0	2011-11-24	2014-03-03	27	0	2011-11-24	2014-03-03	27
1	2	1	1	0	2	0	0	0	1	0	0	0	2011-11-25	2013-11-27	24	0	2011-11-25	2013-11-27	24
1	2	1	1	0	1	0	0	0	1	0	0	0	2011-11-28	2013-11-01	23	0	2011-11-28	2013-11-01	23
1	2	1	0	3	3	1	0	0	0	0	0	0	2011-11-29	2013-11-18	23	0	2011-11-29	2013-11-18	23
1	2	2	0	0	3	0	1	A	0	0	1	0	2011-11-30	2013-11-29	23	0	2011-11-30	2013-11-29	23
1	1	2	1	0	2	1	0	0	1	0	0	0	2011-11-30	2014-05-12	29	0	2011-11-30	2014-05-12	29
1	1	2	1	0	2	1	1	A	1	0	0	0	2011-12-01	2014-02-26	26	0	2011-12-01	2014-02-26	26
1	2	1	1	3	2	0	1	A	1	1	0	0	2011-12-02	2014-02-25	26	0	2011-12-02	2014-02-25	26
1	2	2	1	0	1	0	0	0	1	0	1	0	2011-12-02	2014-06-19	30	0	2011-12-02	2014-06-19	30
1	1	1	1	0	2	1	0	0	1	0	0	0	2011-12-05	2013-12-06	24	0	2011-12-05	2013-12-06	24
1	2	1	1	0	1	1	0	0	1	0	0	0	2011-12-07	2014-02-26	26	0	2011-12-07	2014-02-26	26
1	1	1	1	0	1	1	0	0	1	0	0	0	2011-12-08	2013-12-03	23	0	2011-12-08	2013-12-03	23
1	2	1	1	0	1	1	0	0	0	0	0	0	2011-12-13	2014-02-07	25	0	2011-12-13	2014-02-07	25
1	2	1	0	0	2	1	1	A	1	0	0	0	2011-12-14	2015-07-24	43	0	2011-12-14	2015-07-24	43
1	1	1	1	0	2	1	0	0	1	0	0	0	2011-12-14	2014-01-30	25	0	2011-12-14	2014-01-30	25
1	2	1	1	0	2	0	0	0	1	0	1	0	2011-12-15	2013-03-19	15	0	2011-12-15	2013-03-19	15
1	1	1	1	0	1	0	0	0	1	0	0	0	2011-12-15	2014-01-30	25	0	2011-12-15	2014-01-30	25
1	2	2	1	0	2	0	0	0	1	0	0	0	2011-12-16	2016-12-06	59	0	2011-12-16	2016-12-06	59
1	2	1	1	3	2	0	1	A	1	1	0	0	2011-12-19	2013-12-13	23	0	2011-12-19	2013-12-13	23
1	1	1	1	0	3	1	0	0	1	0	0	0	2011-12-19	2014-01-22	25	0	2011-12-19	2014-01-22	25
1	2	1	1	0	2	0	0	0	1	0	0	0	2011-12-21	2015-06-01	41	0	2011-12-21	2015-06-01	41
1	1	1	1	0	2	0	0	0	1	0	0	0	2011-12-22	2013-12-17	23	0	2011-12-22	2013-12-17	23
1	1	2	1	0	2	0	0	0	1	0	0	0	2011-12-22	2013-12-26	24	0	2011-12-22	2013-12-26	24
1	2	1	1	0	1	1	0	0	1	0	0	0	2011-12-26	2014-03-07	26	0	2011-12-26	2014-03-07	26
1	1	1	1	0	1	1	0	0	1	0	0	0	2011-12-27	2014-03-03	26	0	2011-12-27	2014-03-03	26
1	1	1	1	0	1	1	0	0	1	0	0	0	2011-12-28	2014-01-21	24	0	2011-12-28	2014-01-21	24
1	2	1	1	0	2	0	0	0	1	0	0	0	2011-12-28	2014-03-11	26	0	2011-12-28	2014-03-11	26
1	1	1	1	0	1	1	0	0	0	0	0	0	2011-12-28	2014-01-21	24	0	2011-12-28	2014-01-21	24
1	1	1	1	0	1	0	0	0	1	0	1	0	2011-12-28	2013-12-17	23	0	2011-12-28	2013-12-17	23
1	2	1	0	3	3	0	1	A	0	1	1	0	2012-01-04	2014-01-20	24	0	2012-01-04	2014-01-20	24
1	1	1	1	3	2	1	0	0	1	0	0	0	2012-01-11	2014-02-17	25	0	2012-01-11	2014-02-17	25
1	2	1	0	3	3	0	1	A	1	1	0	0	2012-01-11	2014-01-27	24	0	2012-01-11	2014-01-27	24
1	1	1	1	0	1	0	0	0	1	0	1	0	2012-01-12	2014-01-28	24	0	2012-01-12	2014-01-28	24
1	2	1	1	0	1	0	0	0	1	0	0	0	2012-01-16	2014-01-08	23	0	2012-01-16	2014-01-08	23
1	1	2	1	0	2	0	0	0	1	0	1	0	2012-01-17	2014-01-09	23	0	2012-01-17	2014-01-09	23
1	2	1	1	0	2	0	0	0	1	0	1	0	2012-01-17	2014-03-10	25	0	2012-01-17	2014-03-10	25
1	1	1	1	0	3	1	0	0	1	0	0	0	2012-01-17	2014-01-20	24	0	2012-01-17	2014-01-20	24
1	2	1	0	3	3	1	0	0	0	0	0	0	2012-01-17	2014-01-27	24	0	2012-01-17	2014-01-27	24
1	1	2	1	3	3	1	1	A	1	1	0	0	2012-01-18	2014-02-18	25	0	2012-01-18	2014-02-18	25
1	1	1	0	0	3	1	1	A	1	0	0	0	2012-01-19	2014-03-11	25	0	2012-01-19	2014-03-11	25
1	1	1	1	0	1	1	0	0	1	0	0	0	2012-01-20	2014-03-10	25	0	2012-01-20	2014-03-10	25
1	2	1	1	0	2	0	0	0	1	0	0	0	2012-01-24	2014-04-14	26	0	2012-01-24	2014-04-14	26
1	2	1	0	0	3	1	0	0	0	0	0	0	2012-01-24	2014-01-23	23	0	2012-01-24	2014-01-23	23
1	1	2	1	0	2	1	0	0	0	0	0	0	2012-01-24	2014-02-03	24	0	2012-01-24	2014-02-03	24
1	2	2	1	0	2	0	1	A	1	0	1	0	2012-01-24	2014-02-03	24	0	2012-01-24	2014-02-03	24
1	1	2	1	0	1	1	0	0	1	0	0	0	2012-01-25	2014-01-06	23	0	2012-01-25	2014-01-06	23
1	2	2	0	0	2	1	0	0	0	0	0	0	2012-01-25	2013-10-22	20	0	2012-01-25	2013-10-22	20
1	1	1	1	0	1	0	0	0	1	0	1	0	2012-01-25	2014-02-14	24	0	2012-01-25	2014-02-14	24
1	1	2	1	0	2	0	0	0	1	0	1	0	2012-01-26	2014-03-13	25	0	2012-01-26	2014-03-13	25
1	2	1	1	0	2	1	0	0	1	0	0	0	2012-01-27	2014-01-06	23	0	2012-01-27	2014-01-06	23
1	1	1	1	0	1	1	0	0	0	0	0	0	2012-01-30	2014-02-25	24	0	2012-01-30	2014-02-25	24
1	2	1	1	3	2	0	1	A	1	1	1	0	2012-01-31	2015-08-10	42	0	2012-01-31	2015-08-10	42
1	1	1	1	0	2	0	0	0	1	0	1	0	2012-01-31	2014-01-16	23	0	2012-01-31	2014-01-16	23
1	1	1	1	0	2	1	0	0	1	0	0	0	2012-01-31	2014-01-23	23	0	2012-01-31	2014-01-23	23
1	1	2	1	99	2	0	1	A	1	1	0	0	2012-02-03	2014-02-10	24	0	2012-02-03	2014-02-10	24
1	1	1	1	0	2	1	1	A	1	0	1	0	2012-02-03	2014-02-27	24	0	2012-02-03	2014-02-27	24
1	2	2	1	0	2	0	0	0	1	0	0	0	2012-02-06	2014-02-05	23	0	2012-02-06	2014-02-05	23
1	2	1	1	0	2	1	0	0	1	0	0	0	2012-02-06	2014-02-12	24	0	2012-02-06	2014-02-12	24
1	2	1	0	0	2	0	1	A	0	0	0	0	2012-02-09	2014-02-21	24	0	2012-02-09	2014-02-21	24
1	1	2	1	0	2	1	0	0	1	0	0	0	2012-02-13	2014-02-21	24	0	2012-02-13	2014-02-21	24
1	2	1	1	0	1	0	0	0	1	0	1	0	2012-02-15	2014-02-10	23	0	2012-02-15	2014-02-10	23
1	1	1	1	0	1	0	0	0	0	0	1	0	2012-02-15	2016-07-25	53	1	2012-02-15	2015-12-01	45
1	1	2	1	0	1	1	0	0	1	0	0	0	2012-02-15	2014-02-10	23	0	2012-02-15	2014-02-10	23
1	1	1	1	0	1	0	0	0	0	0	0	0	2012-02-16	2014-01-20	23	0	2012-02-16	2014-01-20	23
1	1	1	1	0	1	1	0	0	1	0	0	0	2012-02-17	2014-01-14	22	0	2012-02-17	2014-01-14	22
1	2	1	1	0	1	0	0	0	1	0	0	0	2012-02-21	2014-02-06	23	0	2012-02-21	2014-02-06	23
1	2	1	1	0	1	0	0	0	1	0	1	0	2012-02-21	2014-02-06	23	0	2012-02-21	2014-02-06	23
1	1	1	1	0	1	1	0	0	1	0	0	0	2012-02-22	2014-02-10	23	0	2012-02-22	2014-02-10	23
1	2	1	1	0	1	1	0	0	1	0	0	0	2012-02-27	2013-09-11	18	0	2012-02-27	2013-09-11	18
1	1	1	1	99	1	0	0	0	0	0	0	0	2012-02-28	2014-03-07	24	0	2012-02-28	2014-03-07	24
1	2	1	0	3	3	1	1	A	0	1	0	0	2012-02-28	2013-12-20	21	0	2012-02-28	2013-12-20	21
1	2	1	0	0	0	0	0	0	0	0	0	0	2012-02-28	2013-09-13	18	0	2012-02-28	2013-09-13	18
1	2	1	1	0	1	1	0	0	1	0	0	0	2012-02-29	2014-03-10	24	0	2012-02-29	2014-03-10	24
1	2	2	1	0	3	1	0	0	1	0	0	0	2012-03-01	2015-08-04	41	0	2012-03-01	2015-08-04	41
1	1	2	1	0	1	1	0	0	1	0	0	0	2012-03-01	2014-02-24	23	0	2012-03-01	2014-02-24	23
1	2	2	1	0	1	1	0	0	1	0	0	0	2012-03-05	2014-02-07	23	0	2012-03-05	2014-02-07	23
1	1	2	1	3	1	1	1	A	1	1	0	0	2012-03-06	2014-01-22	22	0	2012-03-06	2014-01-22	22
1	2	1	1	0	1	0	0	0	1	0	1	0	2012-03-07	2014-05-20	26	0	2012-03-07	2014-05-20	26
1	2	1	1	0	1	0	0	0	1	0	1	0	2012-03-08	2014-03-07	23	0	2012-03-08	2014-03-07	23
1	1	2	1	0	3	1	1	A	1	0	0	0	2012-03-09	2014-02-26	23	0	2012-03-09	2014-02-26	23
1	2	1	1	0	2	0	0	0	1	0	1	0	2012-03-09	2014-02-25	23	0	2012-03-09	2014-02-25	23
1	2	1	1	3	2	1	1	A	1	1	0	0	2012-03-12	2013-10-25	19	0	2012-03-12	2013-10-25	19
1	2	99	1	0	2	0	0	0	1	0	0	0	2012-03-12	2014-02-21	23	0	2012-03-12	2014-02-21	23
1	2	1	1	0	1	0	0	0	1	0	0	0	2012-03-13	2014-01-06	21	0	2012-03-13	2014-01-06	21
1	1	1	1	0	1	0	0	0	1	0	0	0	2012-03-13	2014-03-10	23	0	2012-03-13	2014-03-10	23
1	1	1	1	0	2	0	0	0	1	0	0	0	2012-03-13	2014-02-13	23	0	2012-03-13	2014-02-13	23
1	2	2	1	0	2	0	0	0	1	0	0	0	2012-03-14	2015-06-16	39	0	2012-03-14	2015-06-16	39
1	1	1	1	0	1	0	0	0	1	0	0	0	2012-03-14	2013-09-06	17	0	2012-03-14	2013-09-06	17
1	2	1	1	0	1	1	0	0	0	0	0	0	2012-03-14	2013-10-04	18	0	2012-03-14	2013-10-04	18
1	2	1	1	0	1	0	0	0	1	0	0	0	2012-03-16	2014-03-12	23	0	2012-03-16	2014-03-12	23
1	1	2	1	0	3	1	1	A	1	0	0	0	2012-03-21	2014-03-17	23	0	2012-03-21	2014-03-17	23
1	1	1	1	0	2	1	0	0	1	0	0	0	2012-03-21	2014-01-06	21	0	2012-03-21	2014-01-06	21
1	1	1	1	99	2	1	0	0	1	0	0	0	2012-03-22	2014-03-11	23	0	2012-03-22	2014-03-11	23
1	2	1	1	0	2	1	0	0	1	0	0	0	2012-03-22	2014-03-07	23	0	2012-03-22	2014-03-07	23
1	2	1	1	0	2	0	0	0	1	0	0	0	2012-03-23	2014-03-05	23	0	2012-03-23	2014-03-05	23
1	2	1	1	0	2	1	0	0	1	0	0	0	2012-03-23	2015-08-13	40	1	2012-03-23	2014-03-17	23
1	1	1	1	0	2	1	0	0	1	0	0	0	2012-03-27	2014-01-31	22	0	2012-03-27	2014-01-31	22
1	1	1	1	0	1	0	0	0	1	0	0	0	2012-03-28	2014-03-10	23	0	2012-03-28	2014-03-10	23
1	2	2	0	3	3	0	1	A	0	1	0	0	2012-03-29	2014-01-14	21	0	2012-03-29	2014-01-14	21
1	1	2	1	0	1	0	0	0	1	0	0	0	2012-03-30	2015-08-17	40	0	2012-03-30	2015-08-17	40
1	2	2	1	0	1	0	1	A	1	0	1	0	2012-03-30	2013-11-27	19	0	2012-03-30	2013-11-27	19
1	2	1	1	0	2	0	0	0	1	0	1	0	2012-04-02	2014-02-25	22	0	2012-04-02	2014-02-25	22
1	1	1	1	0	2	0	0	0	1	0	1	0	2012-04-03	2013-12-27	20	0	2012-04-03	2013-12-27	20
1	1	1	1	0	2	0	0	0	1	0	0	0	2012-04-04	2015-10-06	42	0	2012-04-04	2015-10-06	42
1	1	1	1	0	1	1	0	0	1	0	0	0	2012-04-04	2014-01-27	21	0	2012-04-04	2014-01-27	21
1	2	2	1	3	3	1	1	AT	1	1	0	0	2012-04-04	2014-02-24	22	0	2012-04-04	2014-02-24	22
1	2	1	1	0	2	1	0	0	1	0	0	0	2012-04-04	2014-03-17	23	0	2012-04-04	2014-03-17	23
1	1	1	1	0	1	1	0	0	1	0	0	0	2012-04-05	2014-04-17	24	0	2012-04-05	2014-04-17	24
1	1	1	1	0	1	1	0	0	1	0	0	0	2012-04-05	2012-11-16	7	0	2012-04-05	2012-11-16	7
1	1	1	1	0	2	1	0	0	1	0	0	0	2012-04-06	2013-12-24	20	0	2012-04-06	2013-12-24	20
1	2	1	1	0	2	0	0	0	1	0	0	0	2012-04-06	2013-02-19	10	0	2012-04-06	2013-02-19	10
1	1	1	1	0	2	0	0	0	1	0	1	0	2012-04-09	2014-03-03	22	0	2012-04-09	2014-03-03	22
1	1	1	1	0	1	0	0	0	1	0	0	0	2012-04-10	2014-01-06	20	0	2012-04-10	2014-01-06	20
1	2	2	1	0	2	0	0	0	1	0	0	0	2012-04-10	2012-11-06	6	0	2012-04-10	2012-11-06	6
1	2	1	1	0	1	0	0	0	1	0	0	0	2012-04-11	2015-03-24	35	0	2012-04-11	2015-03-24	35
1	2	1	1	0	2	1	0	0	1	0	0	0	2012-04-16	2015-04-01	35	0	2012-04-16	2015-04-01	35
1	2	1	1	0	1	0	0	0	1	0	0	0	2012-04-17	2014-01-06	20	0	2012-04-17	2014-01-06	20
1	2	1	1	0	1	0	0	0	1	0	0	0	2012-04-20	2014-03-24	23	0	2012-04-20	2014-03-24	23
1	2	1	1	3	2	1	1	AT	1	1	0	0	2012-04-20	2013-12-18	19	0	2012-04-20	2013-12-18	19
1	1	1	1	0	1	1	0	0	1	0	0	0	2012-04-20	2014-01-16	20	0	2012-04-20	2014-01-16	20
1	2	1	0	3	2	1	1	A	1	1	0	0	2012-04-24	2014-01-23	20	0	2012-04-24	2014-01-23	20
1	2	1	1	0	2	0	0	0	1	0	1	0	2012-04-24	2014-04-14	23	0	2012-04-24	2014-04-14	23
1	1	1	1	0	1	0	0	0	1	0	0	0	2012-04-24	2014-03-10	22	0	2012-04-24	2014-03-10	22
1	1	1	1	0	1	1	0	0	1	0	0	0	2012-04-27	2014-01-20	20	0	2012-04-27	2014-01-20	20
1	2	1	1	0	1	1	0	0	1	0	0	0	2012-04-27	2014-03-05	22	0	2012-04-27	2014-03-05	22
1	1	1	1	0	2	0	0	0	1	0	0	0	2012-04-27	2014-01-27	21	0	2012-04-27	2014-01-27	21
1	2	1	0	3	3	0	1	A	0	1	1	0	2012-05-01	2014-02-10	21	0	2012-05-01	2014-02-10	21
1	2	2	1	0	2	1	1	A	1	0	0	0	2012-05-01	2014-02-24	21	0	2012-05-01	2014-02-24	21
1	1	1	1	0	1	0	0	0	1	0	1	0	2012-05-01	2014-01-17	20	0	2012-05-01	2014-01-17	20
1	2	1	1	0	1	0	0	0	1	0	0	0	2012-05-02	2014-01-07	20	0	2012-05-02	2014-01-07	20
1	2	1	1	0	1	0	0	0	1	0	0	0	2012-05-08	2014-02-07	20	0	2012-05-08	2014-02-07	20
1	2	2	0	0	3	1	1	A	0	0	0	0	2012-05-08	2014-08-14	27	0	2012-05-08	2013-03-21	10
1	1	1	1	0	1	1	0	0	1	0	0	0	2012-05-08	2014-03-05	21	0	2012-05-08	2014-03-05	21
1	2	2	1	3	2	0	1	A	1	1	1	0	2012-05-08	2014-02-24	21	0	2012-05-08	2014-02-24	21
1	1	1	1	0	2	0	0	0	1	0	1	0	2012-05-08	2013-12-16	19	0	2012-05-08	2013-12-16	19
1	1	1	1	0	1	1	0	0	1	0	0	0	2012-05-09	2014-02-23	21	0	2012-05-09	2014-02-23	21
1	1	1	1	0	2	0	0	0	0	0	0	0	2012-05-10	2013-11-29	18	0	2012-05-10	2013-11-29	18
1	2	1	1	0	1	0	0	0	1	0	0	0	2012-05-10	2014-01-28	20	0	2012-05-10	2014-01-28	20
1	1	1	1	0	2	1	0	0	1	0	0	0	2012-05-14	2014-07-30	26	0	2012-05-14	2014-07-30	26
1	1	2	1	0	3	0	1	T	1	0	1	0	2012-05-15	2014-01-20	20	0	2012-05-15	2014-01-20	20
1	2	1	1	0	1	0	0	0	1	0	0	0	2012-05-16	2013-01-22	8	0	2012-05-16	2013-01-22	8
1	1	1	1	0	0	1	0	0	1	0	0	0	2012-05-16	2014-01-21	20	0	2012-05-16	2014-01-21	20
1	2	2	1	0	1	1	0	0	1	0	0	0	2012-05-17	2015-06-19	37	0	2012-05-17	2015-06-19	37
1	2	2	1	0	2	1	0	0	1	0	0	0	2012-05-17	2014-02-20	21	0	2012-05-17	2014-02-20	21
1	1	1	1	0	1	1	0	0	1	0	0	0	2012-05-17	2014-03-03	21	0	2012-05-17	2014-03-03	21
1	2	1	1	0	1	1	0	0	1	0	0	0	2012-05-18	2014-02-07	20	0	2012-05-18	2014-02-07	20
1	2	1	1	0	2	1	0	0	1	0	0	0	2012-05-18	2014-02-19	21	0	2012-05-18	2014-02-19	21
1	2	1	1	0	1	1	0	0	1	0	0	0	2012-05-21	2014-02-04	20	0	2012-05-21	2014-02-04	20
1	1	1	1	0	1	0	0	0	1	0	0	0	2012-05-21	2015-08-18	38	0	2012-05-21	2015-08-18	38
1	2	1	1	0	1	0	0	0	1	0	0	0	2012-05-23	2014-02-24	21	0	2012-05-23	2014-02-24	21
1	1	1	1	0	1	0	0	0	1	0	0	0	2012-05-23	2014-02-03	20	0	2012-05-23	2014-02-03	20
1	1	1	1	0	1	1	0	0	1	0	0	0	2012-05-23	2014-03-03	21	0	2012-05-23	2014-03-03	21
1	1	1	1	0	2	0	0	0	1	0	1	0	2012-05-24	2014-02-17	20	0	2012-05-24	2014-02-17	20
1	1	2	1	0	3	0	1	A	1	0	1	0	2012-05-28	2014-03-27	21	0	2012-05-28	2014-03-27	21
1	1	2	1	0	3	0	0	0	1	0	0	0	2012-05-30	2014-03-13	21	0	2012-05-30	2014-03-13	21
1	1	1	1	0	2	1	0	0	1	0	0	0	2012-05-30	2014-01-27	19	0	2012-05-30	2014-01-27	19
1	1	1	1	0	2	1	0	0	1	0	0	0	2012-05-31	2014-03-19	21	0	2012-05-31	2014-03-19	21
1	1	1	1	0	1	0	0	0	1	0	1	0	2012-06-01	2013-12-04	18	0	2012-06-01	2013-12-04	18
1	2	1	1	0	1	0	0	0	1	0	0	0	2012-06-01	2014-02-12	20	0	2012-06-01	2014-02-12	20
1	2	1	0	0	3	0	1	A	0	0	1	0	2012-06-04	2014-03-26	21	0	2012-06-04	2014-03-26	21
1	1	1	1	0	1	0	0	0	0	0	1	0	2012-06-05	2013-12-09	18	0	2012-06-05	2013-12-09	18
1	1	2	1	3	3	1	1	AT	1	1	0	0	2012-06-06	2014-07-07	25	0	2012-06-06	2014-07-07	25
1	2	1	1	0	1	0	0	0	0	0	0	0	2012-06-07	2013-12-11	18	0	2012-06-07	2013-12-11	18
1	1	2	0	0	3	1	1	A	0	0	0	0	2012-06-11	2014-03-18	21	0	2012-06-11	2014-03-18	21
1	1	1	1	0	2	1	0	0	1	0	0	0	2012-06-12	2014-03-10	20	0	2012-06-12	2014-03-10	20
1	1	1	1	0	1	0	0	0	1	0	1	0	2012-06-12	2014-02-21	20	0	2012-06-12	2014-02-21	20
1	2	1	1	0	3	0	0	0	1	0	0	0	2012-06-12	2013-11-22	17	0	2012-06-12	2013-11-22	17
1	2	1	1	0	1	0	0	0	1	0	0	0	2012-06-13	2015-05-14	35	0	2012-06-13	2015-05-14	35
1	2	1	1	0	1	0	0	0	1	0	1	0	2012-06-13	2014-03-17	21	0	2012-06-13	2014-03-17	21
1	1	1	1	0	1	0	0	0	1	0	0	0	2012-06-15	2014-01-28	19	0	2012-06-15	2014-01-28	19
1	2	1	1	0	1	0	0	0	1	0	1	0	2012-06-20	2014-03-31	21	0	2012-06-20	2014-03-31	21
1	1	2	1	0	2	1	0	0	1	0	0	0	2012-06-20	2014-03-03	20	0	2012-06-20	2014-03-03	20
1	2	99	1	0	1	0	0	0	1	0	1,	0	2012-06-21	2013-12-13	17	0	2012-06-21	2013-12-13	17
1	1	1	1	0	1	0	0	0	1	0	1	0	2012-06-25	2014-04-18	21	0	2012-06-25	2014-04-18	21
1	2	1	1	0	1	1	0	0	1	0	0	0	2012-06-26	2014-02-27	20	0	2012-06-26	2014-02-27	20
1	1	2	1	0	2	0	0	0	1	0	1	0	2012-07-02	2014-02-25	19	0	2012-07-02	2014-02-25	19
1	2	2	0	3	2	1	1	T	0	1	0	0	2012-07-04	2014-03-19	20	0	2012-07-04	2014-03-19	20
1	1	1	1	0	2	1	0	0	1	0	0	0	2012-07-04	2013-07-01	11	0	2012-07-04	2013-07-01	11
1	1	1	1	0	1	1	0	0	1	0	0	0	2012-07-04	2014-03-10	20	0	2012-07-04	2014-03-10	20
1	1	1	0	0	3	0	0	0	0	0	0	0	2012-07-05	2014-01-24	18	0	2012-07-05	2014-01-24	18
1	2	1	0	0	3	0	1	T	0	0	0	0	2012-07-05	2014-01-22	18	0	2012-07-05	2014-01-22	18
1	1	2	1	0	2	0	0	0	1	0	0	0	2012-07-05	2014-01-14	18	0	2012-07-05	2014-01-14	18
1	1	2	0	3	3	1	1	AT	0	1	0	0	2012-07-10	2014-02-14	19	0	2012-07-10	2014-02-14	19
1	2	2	1	0	2	1	1	A	1	0	1	0	2012-07-10	2014-01-22	18	0	2012-07-10	2014-01-22	18
1	1	1	1	0	2	1	0	0	1	0	0	0	2012-07-13	2014-07-01	23	0	2012-07-13	2014-07-01	23
1	1	2	0	0	2	0	0	0	0	0	1	0	2012-07-17	2014-01-31	18	0	2012-07-17	2014-01-31	18
1	1	1	1	0	2	0	0	0	1	0	1	0	2012-07-18	2014-02-03	18	0	2012-07-18	2014-02-03	18
1	1	1	1	3	3	0	0	0	1	0	0	0	2012-07-18	2014-01-20	18	0	2012-07-18	2014-01-20	18
1	2	1	1	0	2	0	0	0	1	0	0	0	2012-07-19	2014-01-30	18	0	2012-07-19	2014-01-30	18
1	1	1	1	3	2	0	0	0	1	0	0	0	2012-07-24	2014-01-17	17	0	2012-07-24	2014-01-17	17
1	1	1	1	0	1	0	0	0	1	0	1	0	2012-07-25	2014-03-28	20	0	2012-07-25	2014-03-28	20
1	1	1	0	0	2	0	1	A	0	0	0	0	2012-07-26	2014-02-14	18	0	2012-07-26	2014-02-14	18
1	2	2	1	0	1	1	0	0	1	0	0	0	2012-07-30	2014-03-06	19	0	2012-07-30	2014-03-06	19
1	2	1	1	0	1	1	0	0	1	0	0	0	2012-07-31	2015-07-13	35	0	2012-07-31	2015-07-13	35
1	2	1	0	3	2	1	0	0	0	0	0	0	2012-08-01	2014-02-03	18	0	2012-08-01	2014-02-03	18
1	2	1	1	0	1	0	0	0	1	0	1	0	2012-08-02	2014-02-04	18	0	2012-08-02	2014-02-04	18
1	1	1	1	0	1	0	0	0	1	0	0	0	2012-08-02	2014-03-18	19	0	2012-08-02	2014-03-18	19
1	2	1	1	0	1	0	0	0	1	0	1	0	2012-08-03	2014-01-27	17	0	2012-08-03	2014-01-27	17
1	1	1	1	0	2	1	0	0	0	0	0	0	2012-08-06	2014-02-26	18	0	2012-08-06	2014-02-26	18
1	1	2	1	0	1	1	0	0	1	0	0	0	2012-08-06	2014-04-30	20	0	2012-08-06	2014-04-30	20
1	1	1	0	0	3	0	1	A	0	0	1	0	2012-08-07	2014-02-17	18	0	2012-08-07	2014-02-17	18
1	1	1	1	0	2	0	0	0	1	0	0	0	2012-08-07	2014-03-24	19	0	2012-08-07	2014-03-24	19
1	2	1	1	0	2	1	0	0	1	0	0	0	2012-08-08	2014-08-18	24	0	2012-08-08	2014-08-18	24
1	1	1	1	0	2	0	0	0	1	0	1	0	2012-08-09	2014-01-08	16	0	2012-08-09	2014-01-08	16
1	2	1	1	0	1	0	0	0	1	0	1	0	2012-08-10	2014-02-04	17	0	2012-08-10	2014-02-04	17
1	2	1	0	0	2	0	1	A	0	0	1	0	2012-08-10	2014-04-01	19	0	2012-08-10	2014-04-01	19
1	1	1	1	0	2	0	0	0	1	0	1	0	2012-08-10	2014-03-04	18	0	2012-08-10	2014-03-04	18
1	1	1	1	0	2	0	0	0	1	0	1	0	2012-08-14	2014-03-20	19	0	2012-08-14	2014-03-20	19
1	2	1	1	0	1	0	0	0	1	0	0	0	2012-08-14	2014-03-03	18	0	2012-08-14	2014-03-03	18
1	2	2	1	0	1	0	0	0	0	0	0	0	2012-08-17	2014-02-19	18	0	2012-08-17	2014-02-19	18
1	2	1	1	0	3	0	0	0	1	0	1	0	2012-08-17	2014-02-17	18	0	2012-08-17	2014-02-17	18
1	1	1	0	3	2	1	0	0	0	0	0	0	2012-08-17	2014-02-27	18	0	2012-08-17	2014-02-27	18
1	1	1	1	0	2	0	0	0	1	0	1	0	2012-08-17	2013-06-26	10	0	2012-08-17	2013-06-26	10
1	2	3	0	0	3	1	0	0	0	0	0	0	2012-08-20	2014-12-19	27	0	2012-08-20	2014-12-19	27
1	1	2	0	99	3	0	0	0	0	0	1,	0	2012-08-20	2014-02-21	18	0	2012-08-20	2014-02-21	18
1	2	1	1	0	1	0	0	0	1	0	0	0	2012-08-20	2015-08-26	36	0	2012-08-20	2015-08-26	36
1	1	1	1	0	1	1	0	0	1	0	0	0	2012-08-20	2014-02-19	17	0	2012-08-20	2014-02-19	17
1	1	1	1	0	1	0	0	0	0	0	0	0	2012-08-20	2014-02-21	18	0	2012-08-20	2014-02-21	18
1	2	1	0	0	3	1	1	T	0	0	0	0	2012-08-21	2014-03-03	18	0	2012-08-21	2014-03-03	18
1	1	1	1	0	1	1	0	0	1	0	0	0	2012-08-22	2014-02-18	17	0	2012-08-22	2014-02-18	17
1	2	1	1	0	2	0	0	0	1	0	0	0	2012-08-24	2014-02-10	17	0	2012-08-24	2014-02-10	17
1	2	1	1	0	2	1	0	0	0	0	0	0	2012-08-27	2015-08-26	35	0	2012-08-27	2015-08-26	35
1	2	2	1	0	1	0	0	0	1	0	1	0	2012-08-27	2014-03-12	18	0	2012-08-27	2014-03-12	18
1	1	1	1	0	1	0	0	0	1	0	0	0	2012-08-28	2014-02-14	17	0	2012-08-28	2014-02-14	17
1	2	1	0	0	1	0	0	0	0	0	0	0	2012-08-29	2015-04-09	31	0	2012-08-29	2015-04-09	31
1	1	1	1	0	1	0	0	0	1	0	0	0	2012-08-29	2014-02-24	17	0	2012-08-29	2014-02-24	17
1	1	1	1	0	1	0	0	0	1	0	0	0	2012-08-30	2014-03-25	18	0	2012-08-30	2014-03-25	18
1	1	2	1	0	1	1	0	0	1	0	0	0	2012-09-04	2014-02-28	17	0	2012-09-04	2014-02-28	17
1	2	1	1	0	2	0	0	0	1	0	1	0	2012-09-04	2014-02-14	17	0	2012-09-04	2014-02-14	17
1	2	1	1	0	2	0	0	0	1	0	0	0	2012-09-04	2014-03-13	18	0	2012-09-04	2014-03-13	18
1	1	1	1	0	1	1	0	0	0	0	0	0	2012-09-05	2013-08-29	11	0	2012-09-05	2013-08-29	11
1	2	2	0	0	3	1	1	A	0	0	0	0	2012-09-06	2014-03-04	17	0	2012-09-06	2014-03-04	17
1	2	1	1	0	2	0	0	0	1	0	1	0	2012-09-07	2014-02-25	17	0	2012-09-07	2014-02-25	17
1	1	1	1	0	1	0	0	0	0	0	0	0	2012-09-10	2014-03-14	18	0	2012-09-10	2014-03-14	18
1	2	2	1	0	1	1	0	0	1	0	0	0	2012-09-11	2014-03-14	18	0	2012-09-11	2014-03-14	18
1	1	1	1	0	2	0	0	0	1	0	1	0	2012-09-11	2014-03-07	17	0	2012-09-11	2014-03-07	17
1	2	1	1	0	1	0	0	0	1	0	0	0	2012-09-12	2014-02-24	17	0	2012-09-12	2014-02-24	17
1	1	2	1	99	2	1	0	0	0	0	0	0	2012-09-12	2014-03-13	18	0	2012-09-12	2014-03-13	18
1	1	1	1	0	2	0	0	0	1	0	0	0	2012-09-12	2014-03-24	18	0	2012-09-12	2014-03-24	18
1	2	2	1	0	2	1	0	0	1	0	0	0	2012-09-13	2014-03-07	17	0	2012-09-13	2014-03-07	17
1	2	1	1	0	1	0	0	0	1	0	0	0	2012-09-13	2014-03-18	18	0	2012-09-13	2014-03-18	18
1	1	2	1	0	2	1	0	0	1	0	0	0	2012-09-19	2014-02-04	16	0	2012-09-19	2014-02-04	16
1	2	1	0	0	2	1	0	0	0	0	0	0	2012-09-19	2014-03-18	17	0	2012-09-19	2014-03-18	17
1	2	1	1	0	2	0	0	0	1	0	1	0	2012-09-21	2014-02-27	17	0	2012-09-21	2014-02-27	17
1	1	1	1	0	1	0	0	0	1	0	0	0	2012-09-25	2014-03-27	18	0	2012-09-25	2014-03-27	18
1	2	1	1	0	2	0	0	0	1	0	0	0	2012-09-25	2014-03-10	17	0	2012-09-25	2014-03-10	17
1	2	1	1	0	1	0	0	0	1	0	0	0	2012-09-27	2014-03-11	17	0	2012-09-27	2014-03-11	17
1	1	1	1	0	2	0	0	0	1	0	1	0	2012-09-27	2014-03-07	17	0	2012-09-27	2014-03-07	17
1	2	1	1	0	1	0	0	0	1	0	0	0	2012-10-01	2013-12-17	14	0	2012-10-01	2013-12-17	14
1	2	1	1	0	3	0	0	0	1	0	1	0	2012-10-02	2014-01-06	15	0	2012-10-02	2014-01-06	15
1	1	1	1	0	2	0	0	0	1	0	0	0	2012-10-02	2013-12-18	14	0	2012-10-02	2013-12-18	14
1	1	2	1	0	2	0	0	0	1	0	0	0	2012-10-02	2014-01-15	15	0	2012-10-02	2014-01-15	15
1	1	2	1	3	2	1	1	A	1	1	0	0	2012-10-03	2014-06-24	20	0	2012-10-03	2014-06-24	20
1	1	1	1	0	3	0	1	T	1	0	1	0	2012-10-09	2014-03-17	17	0	2012-10-09	2014-03-17	17
1	2	1	0	0	3	0	0	0	0	0	1	0	2012-10-10	2015-04-07	29	0	2012-10-10	2015-04-07	29
1	1	1	1	0	2	0	0	0	0	0	1	0	2012-10-11	2013-10-09	11	0	2012-10-11	2013-10-09	11
1	1	2	1	3	3	1	1	AT	0	1	0	0	2012-10-12	2014-03-17	17	0	2012-10-12	2014-03-17	17
1	2	1	1	0	1	1	0	0	0	0	0	0	2012-10-16	2014-07-25	21	0	2012-10-16	2014-07-25	21
1	2	1	0	0	3	1	1	A	0	0	0	0	2012-10-16	2014-04-02	17	0	2012-10-16	2014-04-02	17
1	2	1	1	0	1	0	0	0	1	0	0	0	2012-10-17	2014-03-28	17	0	2012-10-17	2014-03-28	17
1	2	1	1	0	1	0	0	0	1	0	0	0	2012-10-17	2014-04-08	17	0	2012-10-17	2014-04-08	17
1	2	1	1	0	1	0	0	0	1	0	1	0	2012-10-17	2014-01-16	14	0	2012-10-17	2014-01-16	14
1	1	2	0	0	3	0	1	A	0	0	0	0	2012-10-17	2013-12-12	13	0	2012-10-17	2013-12-12	13
1	2	1	0	0	3	0	1	A	0	0	0	0	2012-10-17	2014-03-31	17	0	2012-10-17	2014-03-31	17
1	2	1	1	3	2	1	1	AT	1	1	0	0	2012-10-18	2014-04-03	17	0	2012-10-18	2014-04-03	17
1	1	1	1	0	2	0	0	0	1	0	0	0	2012-10-18	2014-03-25	17	0	2012-10-18	2014-03-25	17
1	2	1	1	0	1	0	0	0	1	0	0	0	2012-10-19	2014-03-18	16	0	2012-10-19	2014-03-18	16
1	1	1	1	0	2	1	0	0	1	0	0	0	2012-10-22	2014-07-16	20	0	2012-10-22	2014-07-16	20
1	1	1	1	0	2	1	0	0	1	0	0	0	2012-10-22	2014-04-01	17	0	2012-10-22	2014-04-01	17
1	1	2	1	0	2	1	1	A	1	0	0	0	2012-10-23	2014-01-08	14	0	2012-10-23	2014-01-08	14
1	1	1	1	0	2	0	0	0	1	0	1	0	2012-10-25	2014-02-06	15	0	2012-10-25	2014-02-06	15
1	1	1	1	0	3	0	0	0	1	0	0	0	2012-10-25	2016-05-09	42	1	2012-10-25	2015-09-29	35
1	1	1	1	0	2	1	0	0	1	0	0	0	2012-10-25	2014-01-20	14	0	2012-10-25	2014-01-20	14
1	1	1	1	3	2	0	1	A	1	1	0	0	2012-10-26	2014-03-19	16	0	2012-10-26	2014-03-19	16
1	1	1	0	3	3	0	0	0	0	0	0	0	2012-10-26	2013-10-15	11	0	2012-10-26	2013-10-15	11
1	1	2	0	0	3	0	1	T	0	0	1	0	2012-10-26	2014-03-31	17	0	2012-10-26	2014-03-31	17
1	1	1	1	0	1	0	0	0	0	0	0	0	2012-10-29	2013-10-09	11	0	2012-10-29	2013-10-09	11
1	2	1	1	0	1	0	0	0	1	0	0	0	2012-10-30	2014-03-13	16	0	2012-10-30	2014-03-13	16
1	1	2	1	0	2	1	0	0	1	0	0	0	2012-10-31	2014-03-18	16	0	2012-10-31	2014-03-18	16
1	2	1	1	0	2	0	0	0	1	0	1	0	2012-11-02	2014-02-04	15	0	2012-11-02	2014-02-04	15
1	1	1	1	0	3	0	0	0	1	0	0	0	2012-11-02	2014-05-27	18	0	2012-11-02	2014-05-27	18
1	2	1	1	0	1	0	0	0	1	0	0	0	2012-11-02	2014-02-05	15	0	2012-11-02	2014-02-05	15
1	2	1	1	0	2	1	0	0	0	0	0	0	2012-11-05	2015-04-08	29	0	2012-11-05	2015-04-08	29
1	2	1	0	0	1	1	0	0	0	0	0	0	2012-11-06	2014-05-15	18	0	2012-11-06	2014-05-15	18
1	2	1	1	0	3	0	0	0	1	0	0	0	2012-11-06	2014-02-21	15	0	2012-11-06	2014-02-21	15
1	1	1	1	0	2	0	0	0	1	0	1	0	2012-11-06	2014-02-14	15	0	2012-11-06	2014-02-14	15
1	2	1	1	0	2	0	0	0	1	0	1	0	2012-11-06	2015-06-24	31	0	2012-11-06	2015-06-24	31
1	2	1	0	3	3	1	0	0	0	0	0	0	2012-11-07	2014-01-20	14	0	2012-11-07	2014-01-20	14
1	1	1	1	0	1	0	0	0	1	0	0	0	2012-11-08	2014-01-21	14	0	2012-11-08	2014-01-21	14
1	1	1	1	0	1	0	0	0	1	0	0	0	2012-11-12	2014-05-14	18	0	2012-11-12	2014-05-14	18
1	1	2	1	3	2	1	0	0	1	0	0	0	2012-11-13	2014-01-16	14	0	2012-11-13	2014-01-16	14
1	2	2	1	3	3	1	1	AT	1	1	0	0	2012-11-13	2014-04-17	17	0	2012-11-13	2014-04-17	17
1	1	1	1	0	1	1	0	0	0	0	0	0	2012-11-14	2014-06-02	18	0	2012-11-14	2014-06-02	18
1	2	1	0	3	3	1	1	A	0	1	0	0	2012-11-14	2014-03-31	16	0	2012-11-14	2014-03-31	16
1	2	1	1	0	1	0	0	0	1	0	0	0	2012-11-15	2014-05-13	17	0	2012-11-15	2014-05-13	17
1	2	2	0	0	0	1	0	0	0	0	0	0	2012-11-19	2013-05-22	6	0	2012-11-19	2013-05-22	6
1	1	2	1	0	1	1	0	0	1	0	0	0	2012-11-20	2014-02-27	15	0	2012-11-20	2014-02-27	15
1	1	1	1	0	1	1	0	0	1	0	0	0	2012-11-21	2014-03-19	15	0	2012-11-21	2014-03-19	15
1	1	1	1	0	1	0	0	0	1	0	1	0	2012-11-22	2014-03-07	15	0	2012-11-22	2014-03-07	15
1	2	2	1	0	1	1	0	0	1	0	0	0	2012-11-22	2015-05-12	29	0	2012-11-22	2015-05-12	29
1	2	2	0	0	3	0	1	A	0	0	0	0	2012-11-27	2014-02-21	14	0	2012-11-27	2014-02-21	14
1	2	2	1	0	2	1	0	0	1	0	0	0	2012-11-27	2013-11-11	11	0	2012-11-27	2013-11-11	11
1	1	1	1	0	3	1	0	0	1	0	0	0	2012-11-27	2015-05-25	29	0	2012-11-27	2015-05-25	29
1	2	1	0	0	3	0	0	0	0	0	0	0	2012-11-28	2015-06-08	30	0	2012-11-28	2015-06-08	30
1	2	1	0	3	2	0	1	AT	0	1	0	0	2012-11-28	2014-05-26	17	0	2012-11-28	2014-05-26	17
1	2	1	1	0	1	1	0	0	1	0	0	0	2012-11-28	2014-05-12	17	0	2012-11-28	2014-05-12	17
1	2	2	0	3	3	1	1	AT	0	1	0	0	2012-11-28	2014-05-19	17	0	2012-11-28	2014-05-19	17
1	2	1	1	0	1	1	0	0	1	0	0	0	2012-11-30	2014-03-17	15	0	2012-11-30	2014-03-17	15
1	2	2	1	0	2	1	0	0	1	0	0	0	2012-12-04	2014-04-24	16	0	2012-12-04	2014-04-24	16
1	1	1	1	3	3	1	1	AT	1	1	0	0	2012-12-06	2014-05-26	17	0	2012-12-06	2014-05-26	17
1	1	1	1	3	1	0	1	A	1	1	0	0	2012-12-10	2014-05-13	17	0	2012-12-10	2014-05-13	17
1	1	1	1	0	2	0	0	0	1	0	1	0	2012-12-11	2014-04-24	16	0	2012-12-11	2014-04-24	16
1	1	1	1	0	2	1	0	0	1	0	0	0	2012-12-12	2013-12-16	12	0	2012-12-12	2013-12-16	12
1	1	1	1	0	1	1	0	0	1	0	0	0	2012-12-12	2015-06-01	29	0	2012-12-12	2015-06-01	29
1	1	1	1	0	1	0	0	0	1	0	0	0	2012-12-18	2016-10-13	45	0	2012-12-18	2016-10-13	45
1	2	1	1	0	1	1	0	0	1	0	0	0	2012-12-20	2014-02-04	13	0	2012-12-20	2014-02-04	13
1	1	1	1	0	1	1	0	0	1	0	0	0	2012-12-25	2014-05-23	16	0	2012-12-25	2014-05-23	16
1	2	2	1	0	1	1	0	0	1	0	0	0	2012-12-28	2014-03-04	14	0	2012-12-28	2014-03-04	14
1	2	1	0	0	3	1	1	A	0	0	0	0	2012-12-28	2014-05-20	16	0	2012-12-28	2014-05-20	16
1	1	1	1	0	1	0	0	0	1	0	1	0	2012-12-28	2014-03-18	14	0	2012-12-28	2014-03-18	14
1	2	1	0	0	1	0	0	0	0	0	0	1	2011-06-29	2013-05-27	22	1	2011-06-29	2013-05-27	22
